# Supplementary material for: Intestinal Microbiota Distinguish Gout Patients from Healthy Humans
Source: Sci Rep. 2016 Feb 8;6:20602. doi: 10.1038/srep20602 (PMC4757479; doi:10.1038/srep20602)
Supplement: Supplementary Dataset [file srep20602-s2.xls]

## Sheet: legend
Table legends	Anotation
Table 1	Phenotype and blood index information of all subjects
Table 2	16S rDNA pyrosequecing data production of samples
Table 3	META data production of samples
Table 4	The α diversity of subjects based on 16S data
Table 5	The PERMANOVA analysis for the original and adjusted genus profile.
Table 6	COG profile in all subjects
Table 7	KEGG profile in all subjects
Table 8	Detailed information of MGSs
Table 9	The difference in KEGG pathway between two groups
Table 10	Significant difference COG (p<0.005)
Table 11	The OTU table based on 16S rDNA pyrosequecing data
Table 12	The genus relative abundunce based on 16S rDNA pyrosequecing data

## Sheet: tab1
State	Host ID	META number	Age	Gender	BMI	Uric Acid	Total Bilirubin	Direct Bilirubin	Indirect Bilirubin	GPT	GOT	ALP	Total Protein	Albumin	Globulin	Urea Nitrogen	Creatinine	Blood Glucose	Triglyceride	Cholesterol	HDLC	LDLC
Gout	TF1	MTF1	54	M	23.939	491	17.5	5.3	12.2	61	24	60	64.2	43	21.1823	5.8	71	5.3	1.95	4.51	1.04	2.78
Gout	TF10	MTF2	36	M	21.6128	450	10.9	4	6.9	8	15	56	79.9	47.7	32.2297	5.8	84	6.3	2.07	4.08	1.13	2.01
Gout	TF11	MTF3	36	F	21.7555	718	10.9	5.1	5.8	11	15	62	57.7	38.6	19.1089	21.4	148	8.8	0.7	2.59	1.01	1.25
Gout	TF13		53	F	17.1468	538	25	10	15	31	33	86	63.3	36.5	26.8382	11	80	7.1	1.15	4.16	1.1	2.66
Gout	TF14		42	F	21.4533	364	11.2	4.3	6.9	10	13	28	70.5	46.7	23.8265	3.6	56	5.5	0.7	3.54	1.01	2.21
Gout	TF15		48	M	30.863	702	19.5	8.4	11.1	37	55	78	64.4	44	20.3704	3.7	61.4	5.2	1.54	5.55	0.81	4.2
Gout	TF16	MTF4	39	M	20.8308	481	18.9	5.5	13.4	34	19	63	66.2	44	22.2222	5.8	79	5.4	1.96	4.74	1	3.27
Gout	TF17	MTF5	56	M	20.4783	637	6.7	3.2	3.5	53	38	68	47.2	30.6	16.6304	8.6	117	4.5	3.1	6.15	1.26	3.72
Gout	TF18	MTF6	48	F	21.2306	497	22.7	6.6	16.1	48	30	54	69	36.8	32.2807	3.2	87	4.8	2.07	4.02	1.11	2.02
Gout	TF2	MTF7	38	M	22.46	471	13.1	5.4	7.7	25	14	49	69.5	47.4	24.6875	3.8	72	4.7	1.24	3.18	0.93	2.32
Gout	TF20		65	F	24.1415	625	13.5	5.5	8	38	35	38	68.4	41.2	27.2848	2.7	52	9.5	1.02	5.34	0.82	3.1
Gout	TF21		42	F	30.0781	670	18.2	8	10.2	36	16	59	63	38	19.1919	5.2	87.6	5.5	1.82	5.05	1.44	3.02
Gout	TF22		55	M	28.3737	485	9	4	5	189	27	68	50	30.2	19.7386	2.8	85	5.2	0.96	2.95	1.49	1.49
Gout	TF24		53	M	23.255	513	13.2	4.8	8.4	28	17	79	61.4	41.4	15.9846	2.2	77.6	5.7	3.21	6.4	1.01	4.83
Gout	TF25	MTF9	49	M	25.1063	509	15.5	5.4	10.1	21	28	21	73.4	44.9	28.4177	7.9	92	4.9	1.15	5.4	1.18	3.01
Gout	TF26		41	M	25.6544	479	13.4	5.2	8.2	36	25	52	78.3	50.3	27.9444	5.1	79	5.1	0.78	4.8	1.02	2.28
Gout	TF27	MTF10	36	F	19.1516	365	12.1	5.8	6.3	35	32	52	72.5	44.1	29.0132	5.2	76	4.4	0.98	4.23	1.05	2.42
Gout	TF28	MTF11	55	F	21.6041	439	35.6	8.5	27.1	24	28	60	70.6	48.6	21.991	4.6	71	5.1	1.9	4.3	1.18	2.26
Gout	TF3		68	F	24.4561	496	17.3	8.5	8.8	16	18	53	51	28.3	22.64	38.8	87.2	4.7	0.95	3.73	0.91	2.12
Gout	TF30	MTF12	53	M	21.7738	484	20.1	7.8	12.3	9	15	74	68.6	37.8	30.7317	10.7	111	4.7	0.98	2.92	1.11	1.17
Gout	TF31		65	M	23.0518	600	5.3	2.8	2.5	5	15	47	61.1	39.4	21.6484	32.4	98	4.8	1.78	3.9	1.01	2.67
Gout	TF33	MTF13	43	M	23.255	492	11.4	4.6	6.8	32	34	58	77.6	45.3	30.6081	3.5	59	4.8	1.11	5.4	1.19	2.87
Gout	TF35	MTF14	45	M	21.5349	458	12	4.4	7.6	17	29	76	76.7	48.8	27.8857	3.1	78	4.5	1.86	5.84	1.17	3.82
Gout	TF36		68	F	30.8642	435	11.7	4.4	7.3	14	19	72	76.7	45.6	31.0204	2.7	61	5.4	1.77	6.25	1.31	4.24
Gout	TF37		44	M	30.4498	521	12.2	4.9	7.3	19	22	22	73.8	46.1	26.0452	1.9	67	5.3	1.12	5.6	1.17	3.03
Gout	TF39		50	F	21.048	333	14.2	5.1	9.1	14	22	75	68.8	44.6	24.2391	3.1	59	7.4	1.45	4.81	1.12	2.12
Gout	TF4		60	M	22.5896	462	10.2	4.6	5.6	21	25	62	73.8	45	28.8462	3.3	69	7.3	1.52	6.86	1.51	4.66
Gout	TF40		54	M	22.6474	788	30	10.7	19.3	23	31	74	80.1	52.2	27.9144	15.4	92	5.5	2.9	3.69	0.94	1.82
Gout	TF43	MTF17	75	F	22.0317	474	10.1	3.6	6.5	13	9	51	72.8	43.3	29.4558	5.1	56	5.5	0.98	2.89	1.09	1.21
Gout	TF44		47	F	18.9036	471	13.4	5	8.4	15	17	62	76.5	47.1	29.4375	2.5	65	5.6	1.43	5.45	1.43	2.74
Gout	TF5		41	M	21.7079	532	15	10.6	4.4	43	29	54	68.4	45	23.4375	5.9	87	5.2	1.83	5.81	0.94	2.99
Gout	TF6	MTF19	61	F	23.9188	528	8.6	3.6	5	40	46	54	54.1	34	20.1183	3.8	127	11.2	1.7	5.49	0.68	3.57
Gout	TF60		38	F	19.5312	354	10.9	3.5	7.4	26	18	76	77.1	48	29.0909	5.68	86.1	4.9	1.12	5.26	1.1	2.96
Gout	TF7	MTF20	53	F	17.7999	543	20.4	7.5	12.9	10	11	17	60.6	32.7	27.9487	10.8	92	5.4	0.92	2.35	0.93	0.97
Gout	TF9		50	M	23.3234	478	12.5	5.3	7.2	23	27	61	71.7	43.2	24.9711	4.9	78	5.2	0.96	4.22	0.95	2.48
Health	TF50		36	M	21.7181	258	9.2	3.7	5.5	26	24	45	64.7	44	20.6573	4.25	83	5.3	1.15	4.28	1.18	2.46
Health	TF51		56	M	23.9995	185	5.6	2.4	3.2	12	11	42	67.5	46.8	20.708	5.49	85.8	6.1	1.22	6.58	1.2	3.86
Health	TF52		28	M	28.0497	345	9.8	5.3	4.5	6	8	45	70	46.8	23.1683	5.39	87	5.2	1.8	5.67	1.78	2.94
Health	TF53		50	M	25.9516	183	7.2	2.2	5	11	9	47	64.4	42	22.3404	3.5	82	4.7	1.79	4.87	1.77	2.97
Health	TF54		43	M	27.31	107	6.8	3.2	3.6	19	12	43	73.1	49.2	23.8835	2.78	81.9	5.1	1.12	4.02	1.1	2.61
Health	TF56		45	M	25.1063	329	14	5.5	8.5	31	13	62	73.6	47.9	25.7527	4.5	100.8	4.6	1.92	4.42	1.19	2.3
Health	TF57		70	F	22.4996	130	18.2	4.5	13.7	12	10	82	71.2	47.9	23.2524	4.57	96.5	5.5	1	4.76	0.86	2.7
Health	TF58		60	M	25.1429	276	18.8	4.1	14.7	30	30	75	66.4	45.9	20.4911	3.95	83.8	5.2	0.97	3.85	0.92	2.16
Health	TF59		33	F	18.1312	180	5.6	2.2	3.4	9	10	64	76.5	50.6	25.9487	4.27	100.2	5.3	1	3.04	1.12	1.21
Health	TF61	MTF21	27	F	17.6254	121	5.1	2.1	3	5	9	52	68.2	47	21.1712	4.91	75.5	3.9	0.75	4.66	0.73	2.23
Health	TF62	MTF22	59	F	24.281	211	7	3.5	3.5	16	14	80	75.1	47.3	27.8235	3.79	104.5	6.1	1.35	4.54	1.33	2.84
Health	TF63	MTF23	63	F	18.2899	193	8.7	2.7	6	3	7	45	69.1	42.3	26.7722	3.94	102.8	4.3	0.95	2.75	0.93	1.16
Health	TF64	MTF24	39	M	19.79	208	7.6	2.6	5	17	13	93	71.5	49.6	21.9469	4.3	101	5.1	1.4	5.31	1.38	2.69
Health	TF65		55	M	23.0954	166	4.9	1.9	3	8	8	72	66.7	48.3	18.365	5.5	82.2	4.4	1.16	5.62	1.22	3.05
Health	TF66	MTF25	62	F	19.5717	205	8.8	2.8	6	26	19	45	70.4	47.4	23.0097	4.64	50.4	4.5	1.98	4.86	1.01	3.31
Health	TF67		48	F	21.2183	195	10.9	2.9	8	16	10	50	72.4	47.8	24.6392	4.28	63	5.2	3.12	6.27	1.27	3.76
Health	TF68		47	F	17.782	135	12.5	1.5	11	15	7	74	69.1	47.2	21.8519	5.47	90.7	5.2	2.09	4.14	1.12	2.06
Health	TF69	MTF26	52	F	27.8876	126	3	1.5	1.5	28	15	63	69.1	47.2	21.8519	1.67	92.5	5.1	1.37	4.4	1.42	2.7
Health	TF70		55	F	19.433	142	6.5	1.5	5	5	5	74	69.1	47.2	21.8519	5.47	90.7	5.5	0.98	3.98	0.94	2.27
Health	TF71	MTF27	65	M	23.8754	205	8.8	2.8	6	26	19	45	70.4	47.4	23.0097	4.61	50.4	6.2	1.01	3.17	1.14	1.32
Health	TF74	MTF29	49	M	20.227	159	7	3	4	0	5	80	72.6	47.9	24.6907	3.69	70.4	4.5	1.99	4.99	1.03	3.42
Health	TF75	MTF30	67	M	23.6614	147	6.1	2.1	4	17	14	43	74.5	50.4	24.1148	3.25	84.3	4.4	3.13	6.4	1.29	3.87
Health	TF76	MTF31	30	F	21.7738	238	9.7	4.7	5	22	10	47	70.3	48.2	22.1101	5.84	77.4	4.8	2.1	4.27	1.14	2.17
Health	TF78	MTF33	36	M	28.0428	270	12.9	1.9	11	10	7	43	73.8	51.8	22.0426	8.19	87.3	5.5	1.01	4.89	0.88	2.81
Health	TF80	MTF34	50	M	25.9516	212	8.2	1.2	7	13	13	69	75.7	49.8	25.9375	3.3	82.3	6.2	1.13	5.39	1.12	3.07
Health	TF81	MTF35	46	M	19.1516	121	8.2	5.2	3	0	10	49	70.1	47.9	22.1759	5.3	71.6	6.8	0.82	4.79	0.75	2.34
Health	TF82	MTF36	45	M	20.8611	217	6.6	2.6	4	11	9	83	71.1	48	23.0769	5.94	81.1	5.4	1.36	4.67	1.35	2.95
Health	TF83	MTF37	39	M	33.3598	143	9.9	2.9	7	27	17	65	72.2	50.6	21.6239	5.19	91.7	4.9	0.96	2.88	0.95	1.27
Health	TF84	MTF38	57	M	25.5593	324	11.8	2.8	9	13	7	61	67.2	46.7	20.4825	4.47	77.4	3.2	1.41	5.44	1.4	2.8
Health	TF85	MTF39	38	M	27.5482	342	9.9	3.9	6	0	9	59	46.9	29.9	16.9886	6.05	62.8	4.7	1.23	6.71	1.22	3.97
Health	TF86	MTF40	45	F	18.6115	126	17.4	2.4	15	3	10	43	67.9	47.4	20.5195	2.25	66.3	4.7	1.81	5.8	1.8	3.05
Health	TF87		63	F	18.9866	179	5.9	1.9	4	6	5	61	62.9	48.2	14.6951	4.25	76.7	5.4	1.8	5	1.79	3.08
Health	TF88		50	F	22.1367	205	9.7	4.7	5	10	12	60	79.5	51.9	27.6064	4.58	89.7	6.1	1.13	4.15	1.12	2.72
Test-G	TF12		49	M	22.5827	446	13.7	4.6	9.1	38	22	94	70.3	44.7	25.5429	6.1	87	7.1	1.82	5.01	1.43	3.02
Test-G	TF23	MTF8	39	M	23.03	445	4.7	2.5	2.2	10	11	59	51.9	36.6	15.3138	33.8	101.3	4.4	1.24	3.21	0.88	2.22
Test-G	TF41	MTF16	45	M	22.6627	439	12.2	3.9	8.3	28	31	56	79.2	42.5	26.5625	4.8	77	6.2	1.35	4.28	1.41	2.66
Test-G	TF42		41	M	25.1429	438	26.3	7.9	18.4	24	32	89	75.8	46.7	29.1875	3.9	75	6.6	1.38	4.68	1.16	2.89
Test-G	TF45		32	M	27.1314	342	15.2	5.9	9.3	34	36	62	83.9	53.9	29.9444	5.2	96	5.3	1.25	6.72	1.33	3.91
Test-G	TF72		58	F	19.8352	339	11.7	5.7	6	11	9	50	63.4	46.4	16.9963	3.25	58.5	6.1	1.81	4.15	1.04	2.82
Test-H	TF19		55	M	24.6755	449	15.2	5.4	9.8	15	16	92	61.2	42.2	19.009	4.2	66	5.8	1.75	4.21	1.02	2.28
Test-H	TF29	MTF18	69	M	24.8356	449	15	5	10	49	71	61	72.3	46.9	25.3514	2.9	75	5.6	0.98	4.64	0.85	2.66
Test-H	TF32		38	M	23.7228	431	13.4	4.9	8.5	31	33	49	74.2	47.9	26.3187	4.3	75	6.2	1.14	5.5	1.21	3.01
Test-H	TF34	MTF28	43	M	22.571	442	9.9	3.8	6.1	9	15	66	78	32.5	45.7746	2.6	76	4.4	1.43	4.2	1.32	2.33
Test-H	TF38		65	M	33.6593	437	13.3	4.4	8.9	26	32	70	78.4	51.5	26.9634	3.3	94	7.4	1.1	4.4	1.39	2.51
Test-H	TF55		45	F	21.83	297	14.2	0.8	13.4	2	7	90	72.9	45.6	27.3054	5.36	78	4.8	0.95	4.09	0.93	2.37
Test-H	TF73		43	F	19.9594	355	9.7	2.7	7	23	15	63	78.8	52.2	26.6327	4.59	70	4.7	1.17	5.75	1.24	3.16
Test-H	TF77	MTF32	28	F	21.0937	296	8.6	2.6	6	12	14	56	73.2	51.9	21.2705	5.92	87.9	5.2	1.38	4.53	1.44	2.81
Test-H	TF8		53	M	27.0538	436	14.1	5.6	8.5	32	35	54	81.1	44	36.9748	5.4	65	4.11	1.46	5.44	1.31	3.72

## Sheet: tab2
samples	No. of OUT	No. of trimd Sequences	No. Phyla	No. Classes	No. Orders	No. Families	No. Genera
TF26	417	4860	6	9	9	20	35
TF86	407	9720	7	12	11	22	47
TF83	467	4564	5	7	7	17	34
TF72	313	9512	6	9	9	21	36
TF64	354	7020	7	10	9	18	38
TF66	411	5493	6	9	8	19	46
TF57	213	5353	3	7	7	16	27
TF51	162	5056	4	9	11	21	32
TF27	106	7011	7	10	11	22	27
TF74	217	6510	6	9	11	22	38
TF62	296	5690	6	9	7	18	35
TF60	197	5186	4	6	6	14	28
TF78	276	6900	4	7	7	19	40
TF13	279	6752	4	6	8	17	32
TF20	277	9266	4	7	8	18	32
TF39	302	7576	11	17	17	29	38
TF88	273	8007	8	14	13	24	41
TF32	277	5261	4	6	7	20	38
TF12	255	6422	3	6	7	17	32
TF36	255	6545	4	7	10	20	35
TF34	312	6605	6	9	12	26	45
TF14	232	4909	6	11	12	25	43
TF44	322	5781	5	8	8	15	37
TF29	209	7298	3	6	6	17	27
TF5	243	5173	4	7	7	19	38
TF75	304	6299	6	10	10	20	35
TF59	180	5522	3	5	6	15	30
TF63	253	7034	8	13	14	29	54
TF37	129	6179	4	6	6	17	26
TF23	208	9826	5	7	7	13	23
TF61	300	5270	6	9	9	16	36
TF38	200	5950	6	12	11	21	35
TF30	172	8141	5	10	10	20	25
TF69	313	5544	4	8	8	16	33
TF76	248	6388	5	9	9	19	36
TF24	152	5211	3	6	7	15	30
TF21	145	7687	3	7	6	15	26
TF54	206	8566	5	7	8	16	29
TF33	147	5609	5	8	8	16	27
TF3	221	4818	3	6	7	18	34
TF73	269	5265	3	7	7	19	37
TF28	66	8707	4	6	6	12	19
TF8	172	5734	5	9	9	20	36
TF9	188	5534	5	8	8	20	31
TF4	202	4836	3	7	8	15	28
TF53	232	5870	5	8	8	19	38
TF10	138	7694	4	6	6	15	25
TF52	162	6242	5	9	10	20	40
TF87	162	9414	4	8	9	19	29
TF85	118	7507	3	5	5	13	25
TF71	290	5511	4	6	6	17	30
TF81	213	5683	5	8	13	25	42
TF70	240	5587	3	5	6	20	35
TF17	130	5667	3	4	4	11	21
TF19	271	6198	6	10	10	22	39
TF84	116	7355	3	6	6	15	26
TF68	130	8058	4	6	6	14	24
TF50	195	7093	5	8	8	18	30
TF43	94	4820	3	6	7	14	19
TF58	217	6509	4	7	7	16	26
TF77	192	5070	5	9	10	19	40
TF31	195	4532	5	6	7	17	27
TF65	219	6145	6	9	9	18	28
TF41	283	9686	6	12	14	21	27
TF18	108	6606	4	7	6	16	25
TF16	76	4933	4	7	7	15	22
TF22	121	4731	3	6	6	18	22
TF82	136	7974	5	8	8	16	24
TF2	79	5695	3	5	5	12	16
TF1	109	5396	4	6	6	13	19
TF80	124	7454	4	7	7	15	24
TF55	216	5685	4	8	8	19	31
TF56	181	5355	3	6	6	16	28
TF15	109	3784	4	5	5	14	21
TF6	88	7888	4	7	8	18	25
TF67	109	6907	5	7	8	17	25
TF42	57	4825	3	5	6	14	13
TF11	145	7198	4	7	7	18	20
TF40	93	4386	4	7	7	14	22
TF7	69	6775	4	6	10	18	26
TF35	82	6890	4	5	6	15	19
TF45	84	6717	4	7	7	13	19
TF25	72	6962	4	6	7	13	18
	202.434	6402.31

## Sheet: tab3
SAMPLES	Data production					Single-sample assemble			Gene prediction
	Read length (bp)	Number of reads	Raw data (Gb)	Human DNA (%)	Number of high quality reads	contig	Total bases	N50 length	Number of genes	Average length (bp)
MTF1	101	6.69536e+07	10.68	0.0210317	66939556	88414	136527155	4300	184444	658.43
MTF2	101	7.57227e+07	12.06	0.08	75662102	24420	62627734	12352	72224	769.92
MTF3	101	5.52924e+07	8.81	0.0153493	55283912	158991	152695031	1738	259542	518.58
MTF4	101	5.50411e+07	8.77	0.04	55019112	73001	112320495	4601	149379	671.76
MTF5	101	6.08043e+07	9.69	0.0217984	60791084	60810	104768814	8136	135585	686.82
MTF6	101	6.98751e+07	11.14	0.01	69868124	169132	192078772	2320	296274	576.05
MTF7	101	3.17836e+07	5.07	0.0122463	31779736	62987	112894892	6330	145992	688.39
MTF8	101	3.20418e+07	5.11	0.00878339	32038972	160927	164753880	1768	274336	532.41
MTF9	101	5.71379e+07	9.11	0.08	57092222	42467	77383003	10062	100174	685.5
MTF10	101	6.90472e+07	11.01	0.01	69040290	160080	202240263	2944	298442	602.18
MTF11	101	3.85401e+07	6.14	0.02	38532358	60559	98962188	5109	130672	674.44
MTF12	101	5.18554e+07	8.27	0.00521006	51852658	198553	208819197	2046	332220	558.09
MTF13	101	5.59357e+07	8.92	0.00447477	55933172	56729	100232442	5216	125473	714.91
MTF14	101	9.01361e+07	14.36	0.08	90063986	270482	299420212	2319	473203	561.66
MTF16	101	6.25787e+07	9.95	0.28	62403434	185981	202283733	2053	319786	561.88
MTF17	101	4.34495e+07	6.92	0.01	43445114	65397	123019715	7507	156444	699.59
MTF18	101	6.16028e+07	9.82	0.00370028	61600510	222967	222036772	1703	366164	538.47
MTF19	101	5.48456e+07	8.75	0.00635346	54842082	166413	181641764	2107	284767	567.39
MTF20	101	6.9758e+07	11.12	0.03	69737074	190652	211071191	2202	331662	564.58
MTF21	101	5.36365e+07	8.55	0.0544292	53607321	204292	226164262	2185	358701	559.33
MTF22	101	6.08902e+07	9.71	0.05	60859724	154033	208077635	4032	299580	617.68
MTF23	101	6.6665e+07	10.63	0.00551791	66661314	240942	269918971	2449	423818	566.02
MTF24	101	5.62277e+07	8.96	0.02	56216444	122067	150183503	2964	226672	587.1
MTF25	101	6.56319e+07	10.46	0.110802	65559154	246112	275039102	2274	436864	559.36
MTF26	101	7.301e+07	11.63	0.11	72929674	225128	229519723	1942	377210	541.64
MTF27	101	5.65847e+07	9.02	0.04	56562086	165912	206239292	2619	307994	596.01
MTF28	101	8.50794e+07	13.59	0.0052199	85074988	211733	215007887	1751	357590	533.04
MTF29	101	7.63916e+07	12.02	1.25906	75429758	184751	212296476	2332	330366	570.89
MTF30	101	6.63928e+07	10.59	0.01	66386158	190644	190089116	1754	316359	533.16
MTF31	101	7.63494e+07	12.09	0.748611	75777814	177411	227378623	3351	339029	596.62
MTF32	101	6.67621e+07	10.65	0.00986907	66755542	135282	132169198	1715	222107	527.02
MTF33	101	7.10301e+07	11.31	0.16	70916442	180794	188870965	1965	307054	545.07
MTF34	101	3.96502e+07	6.32	0.02	39642244	155514	160181648	1848	263378	539.96
MTF35	101	6.17491e+07	9.53	3.17	59791620	123524	162548286	3150	233305	621.6
MTF36	101	6.205e+07	9.89	0.0210317	62036982	84154	118045237	4655	168289	618.44
MTF37	101	5.2859e+07	8.41	0.14	52784956	137214	201090281	4246	279348	638.31
MTF38	101	3.9809e+07	6.34	0.01	39804992	194117	205087993	1967	331239	549.96
MTF39	101	4.53353e+07	7.27	0.04	45317132	97522	120948010	2854	181816	591.18
MTF40	101	5.35466e+07	8.54	0.00656768	53543034	109899	141533415	3058	209698	598.65

## Sheet: tab4
		observed_species	simpson diversity	Shannon diversity	chao1 diversity
TF1	gout	108.424	0.8129	2.15232	152.614
TF10	gout	137.436	0.823948	2.30471	202.123
TF11	gout	144.45	0.775485	2.11025	187.909
TF13	gout	278.224	0.761601	2.06811	452.349
TF14	gout	230.284	0.930496	2.79428	349.258
TF15	gout	108.122	0.591045	1.52786	153.414
TF16	gout	75.886	0.884186	2.52201	105.268
TF17	gout	129.598	0.782946	2.15296	166.696
TF18	gout	107.496	0.791925	2.1306	143.129
TF2	gout	78.584	0.756382	1.92275	112.883
TF20	gout	276.28	0.930959	2.7963	451.475
TF21	gout	144.49	0.557795	1.42593	191.821
TF22	gout	120.8	0.818688	2.20754	189.855
TF24	gout	151.988	0.807075	2.2501	191.854
TF25	gout	71.822	0.296374	0.70319	97.2896
TF26	gout	414.702	0.963969	3.03966	786.444
TF27	gout	105.998	0.682276	1.64635	143.005
TF28	gout	65.758	0.522654	1.29898	91.2526
TF3	gout	220.858	0.880364	2.59075	325.414
TF30	gout	171.79	0.892569	2.58195	262.052
TF31	gout	194.59	0.949468	2.92268	281.672
TF33	gout	146.29	0.85528	2.38785	184.563
TF35	gout	81.754	0.744016	1.93594	105.254
TF36	gout	254.49	0.921186	2.77668	395.385
TF37	gout	128.444	0.82605	2.19371	223.897
TF39	gout	300.882	0.875725	2.53978	505.432
TF4	gout	201.526	0.918127	2.73498	304.573
TF40	gout	92.57	0.910287	2.66982	109.854
TF43	gout	93.94	0.802617	2.12352	139.707
TF44	gout	320.266	0.945999	2.91712	553.111
TF5	gout	241.878	0.966881	3.04998	352.856
TF6	gout	87.648	0.282356	0.695677	139.112
TF60	gout	195.992	0.861465	2.45241	263.812
TF7	gout	68.816	0.616158	1.42611	83.2993
TF9	gout	187.67	0.885603	2.54783	353.226
		163.993	0.789282	2.21716	250.053
TF50	control	194.17	0.872181	2.47566	310.345
TF51	control	161.43	0.868125	2.46164	232.611
TF52	control	161.754	0.747877	2.02293	236.033
TF53	control	230.974	0.820785	2.24496	385.695
TF54	control	205.396	0.673364	1.62492	333.246
TF56	control	180.32	0.849761	2.33776	357.999
TF57	control	212.292	0.869503	2.46572	308.552
TF58	control	215.636	0.856692	2.44454	319.026
TF59	control	179.852	0.795085	2.19418	272.772
TF61	control	298.594	0.931462	2.82968	458.754
TF62	control	294.112	0.924761	2.75277	494.294
TF63	control	252.7	0.871305	2.53453	362.764
TF64	control	353.788	0.94527	2.90559	557.148
TF65	control	218.454	0.863163	2.4418	337.258
TF66	control	407.93	0.948157	2.95319	752.87
TF67	control	108.336	0.503352	1.24964	179.028
TF68	control	129.704	0.808085	2.19899	192.588
TF69	control	312.266	0.961786	3.04613	469.432
TF70	control	239.02	0.950288	2.94398	306.026
TF71	control	289.98	0.952706	2.96201	423.199
TF74	control	217	0.873946	2.49347	376.5
TF75	control	302.434	0.959743	3.0068	548.773
TF76	control	246.946	0.890847	2.64761	346.478
TF78	control	274.55	0.927494	2.7679	445.07
TF80	control	123.7	0.720387	1.80106	185.28
TF81	control	211.714	0.834141	2.35358	386.575
TF82	control	135.52	0.739588	1.85094	216.875
TF83	control	464.008	0.957849	2.97622	955.404
TF84	control	115.776	0.836309	2.29778	159.86
TF85	control	117.548	0.803376	2.23117	146.339
TF86	control	406.812	0.956526	2.98651	693.009
TF87	control	161.966	0.825313	2.28391	237.21
TF88	control	271.6	0.964938	3.05155	409.822
		233.221	0.857702	2.47997	375.662

## Sheet: tab5
PERMANOVA
Variables	No. subjects	Adjusted P-values	significaint
Gout	2	0.008499	*
BMI	57	0.1144	N
Gender	2	0.7214	N
Age	35	0.07199	N
Uric Acid	64	0.005299	*

## Sheet: tab6
	MTF1	MTF2	MTF3	MTF4	MTF5	MTF6	MTF7	MTF8	MTF9	MTF10	MTF11	MTF12	MTF13	MTF14	MTF16	MTF17	MTF18	MTF19	MTF20	MTF21	MTF22	MTF23	MTF24	MTF25	MTF26	MTF27	MTF28	MTF29	MTF30	MTF31	MTF32	MTF33	MTF34	MTF35	MTF36	MTF37	MTF38	MTF39	MTF40
COG0001	0.000184644	7.34e-05	0.000129585	0.000103651	0.000137518	0.000147486	0.000198244	0.000153663	5.41037e-05	0.000135054	9.73462e-05	0.000177968	0.000170691	0.000142313	0.000173632	0.000197655	0.000158252	0.000186225	0.0001822	0.000161512	0.000183284	0.000142327	0.000139974	0.000114151	0.000165285	0.000166883	8.06558e-05	0.000196194	0.000267302	0.000144212	0.00010801	0.000105871	0.000192743	0.000107699	0.000535513	0.00010972	0.000140796	0.000235696	0.000275993	Glutamate-1-semialdehyde aminotransferase	H
COG0002	0.000261992	0.000190346	0.000292736	0.000217578	0.000266449	0.000261615	0.000265912	0.000233185	0.00016106	0.000259237	0.000250017	0.000275439	0.000232203	0.000270443	0.000270585	0.000267933	0.00025749	0.000273663	0.000267334	0.000222796	0.00023521	0.000249595	0.000268917	0.000215763	0.000247134	0.000282167	0.000292386	0.000304499	0.000266254	0.000248688	0.000349617	0.000236124	0.000305799	0.000244225	0.000354217	0.000229628	0.000249278	0.000277045	0.000283102	Acetylglutamate semialdehyde dehydrogenase	E
COG0003	0.000133412	2.40333e-05	1.83077e-06	3.57097e-05	2.81386e-05	1.88508e-05	0.000198217	3.97929e-05	0.000131889	4.50894e-06	0.000204068	1.80154e-05	0.000218729	5.59662e-06	1.67609e-05	0.000197265	2.34271e-05	1.7504e-05	1.66787e-05	3.4814e-05	2.22712e-05	2.3069e-05	2.44145e-05	1.58514e-05	4.56658e-05	1.96295e-05	4.47451e-06	9.45147e-06	1.44639e-05	2.46041e-05	1.54932e-05	1.34411e-05	9.27562e-06	3.97696e-05	5.24234e-05	7.39696e-05	2.35236e-05	1.02248e-05	8.87375e-06	Oxyanion-translocating ATPase	P
COG0004	0.000170268	0.000192611	0.000441047	0.000151142	0.000191813	0.000216882	0.000220976	0.000118892	0.000136706	0.000182425	0.000142981	0.000160136	0.000215144	0.000281282	0.000219451	0.000221267	0.000194876	0.000222755	0.000221403	0.000127128	0.000154126	0.000159536	0.000215814	0.000124138	0.000163403	0.000156869	0.000374451	0.00021497	0.000229721	0.00019599	0.000538062	0.000268307	0.00021533	0.000168226	0.000330094	0.000127522	0.000159835	0.000234664	0.000231393	Ammonia permease	P
COG0005	0.000344447	0.00029402	0.000266588	0.0002493	0.000256586	0.000281598	0.000339504	0.000295066	0.000251783	0.000295224	0.000308184	0.000304561	0.000283288	0.000312864	0.000267988	0.000339244	0.000275675	0.000277693	0.000281236	0.000274781	0.00025795	0.000298469	0.000268356	0.000274026	0.000295825	0.000257263	0.000329382	0.000310421	0.000328436	0.000291383	0.000310174	0.000261846	0.000313828	0.000241355	0.000464668	0.000245017	0.000296588	0.000322188	0.000325693	Purine nucleoside phosphorylase	F
COG0006	0.00118236	0.000974139	0.00102954	0.00105785	0.00140032	0.00115937	0.00116145	0.00103783	0.000888047	0.00119888	0.00116453	0.00107993	0.00117876	0.00100564	0.00119144	0.00115929	0.00113629	0.0012123	0.00118339	0.00101321	0.00111219	0.00104624	0.00119859	0.000988387	0.000972081	0.00112009	0.00115944	0.00104717	0.00115489	0.00107996	0.00112252	0.00111215	0.0010501	0.00104987	0.000993561	0.00101947	0.0010437	0.00111038	0.00105315	Xaa-Pro aminopeptidase	E
COG0007	0.00013518	1.6043e-05	0.000224997	5.2735e-05	0.000126202	7.21715e-05	0.000110714	8.15019e-05	1.90467e-05	6.84571e-05	4.92181e-05	0.00011745	6.25652e-05	0.00012094	9.99313e-05	0.000110081	9.47726e-05	9.78329e-05	9.92077e-05	9.72044e-05	8.04386e-05	6.72998e-05	0.000115986	5.26128e-05	0.000111971	0.000155467	0.000180921	0.000134095	0.000228445	7.61178e-05	0.000283805	6.53837e-05	0.00013485	5.74327e-05	0.000242236	7.34132e-05	6.64698e-05	0.000134939	0.000147409	Uroporphyrinogen-III methylase	H
COG0008	0.000734065	0.00126622	0.000698705	0.000593682	0.000635758	0.000825846	0.000663952	0.000764812	0.00143063	0.000860033	0.00070861	0.000911864	0.000602947	0.000842586	0.000819235	0.000663311	0.000808146	0.000800444	0.000819702	0.000786456	0.00072306	0.000994227	0.00074297	0.000885411	0.00673895	0.000728282	0.000761729	0.000890667	0.000646809	0.000791963	0.000689123	0.000783046	0.000894386	0.000687899	0.000803415	0.000738596	0.000996117	0.000697304	0.000690904	Glutamyl- and glutaminyl-tRNA synthetases	J
COG0009	0.000360737	0.000307724	0.000259175	0.00036261	0.000426235	0.000425002	0.000370864	0.000349192	0.000322374	0.000400524	0.000384287	0.00039763	0.000365004	0.000333839	0.000441703	0.000373512	0.000402154	0.0004492	0.000445341	0.000319041	0.000369083	0.000392132	0.000384577	0.000373213	0.000369346	0.000395975	0.00034893	0.000387699	0.000369079	0.000376822	0.000301531	0.000361403	0.000393418	0.000393782	0.000418039	0.000385522	0.000389605	0.000375797	0.000360977	Putative translation factor (SUA5)	J
COG0010	0.000113078	8.91489e-05	6.36607e-05	0.000122261	0.000105421	0.000197963	0.000141901	0.000173686	0.000209551	0.000186126	0.000112821	0.000176668	8.57236e-05	0.000150785	0.000221384	0.000140778	0.000254856	0.000201319	0.000203669	0.000237122	0.000218831	0.000179462	0.000175425	0.000172034	0.000199348	0.000301201	0.000104472	0.000253301	0.000104654	0.000212611	6.04001e-05	0.00016886	0.000251705	7.96326e-05	0.000279767	0.000166936	0.000180531	0.000147708	0.000165393	Arginase/agmatinase/formimionoglutamate hydrolase, arginase family	E
COG0011	1.76958e-05	1.22334e-05	3.19106e-06	1.04089e-06	1.76157e-05	1.15623e-05	3.01707e-05	5.42828e-06	3.00766e-06	7.59036e-06	5.17764e-06	6.79951e-06	3.26719e-06	5.52059e-06	1.36216e-05	2.89627e-05	7.64584e-06	1.11968e-05	1.13658e-05	8.69897e-06	1.82704e-05	1.98028e-05	1.56399e-05	3.75739e-06	6.78477e-06	9.54994e-06	6.60129e-06	2.10365e-05	6.30932e-06	1.15766e-05	6.63244e-06	2.75959e-06	2.05453e-05	1.48493e-06	2.94979e-05	1.05158e-05	2.15433e-05	6.03562e-06	5.71655e-06	Uncharacterized conserved protein	S
COG0012	0.000577968	0.000410175	0.000677645	0.000474785	0.000592388	0.000542323	0.00057725	0.000668016	0.000386018	0.000611241	0.000526771	0.000636956	0.000514443	0.000696809	0.000557299	0.000579554	0.000586986	0.000551192	0.000562893	0.000720732	0.000660364	0.000702119	0.000567997	0.000658246	0.00060933	0.00060258	0.000770887	0.000656605	0.000603499	0.000621906	0.000834888	0.00068861	0.000657543	0.000540257	0.00073269	0.000510475	0.000702551	0.000605508	0.000595398	Predicted GTPase, probable translation factor	J
COG0013	0.000538772	0.000387764	0.000598825	0.00040658	0.000545169	0.000578206	0.000497391	0.000601046	0.000396891	0.00062027	0.000529076	0.000675445	0.000423342	0.000711993	0.000569227	0.000489384	0.000574096	0.000547441	0.000570211	0.000587805	0.000552414	0.000647438	0.000520193	0.000654795	0.000650387	0.000546294	0.00065263	0.000672782	0.000636279	0.000612724	0.000584212	0.000599509	0.000668497	0.000540681	0.000516431	0.000520755	0.000650102	0.000561857	0.000551883	Alanyl-tRNA synthetase	J
COG0014	0.000564907	0.000445673	0.000698603	0.000451355	0.000637744	0.000498768	0.000599398	0.000502269	0.000400151	0.000493721	0.000565769	0.000598576	0.000528259	0.000713227	0.00050442	0.000604673	0.000496304	0.000496737	0.000494231	0.000495531	0.000495487	0.000602303	0.000533876	0.000526059	0.000567633	0.000535565	0.000590529	0.000576605	0.000511581	0.000551483	0.00061766	0.000528663	0.000572684	0.000518322	0.000735707	0.000454035	0.000600698	0.00058052	0.000555605	Gamma-glutamyl phosphate reductase	E
COG0015	0.000351155	0.000269471	0.000281211	0.000246053	0.000417218	0.000342731	0.000361862	0.000312442	0.000236853	0.000338357	0.000263011	0.000382416	0.000258506	0.00031504	0.000353465	0.000360503	0.000343112	0.000338329	0.00033718	0.000295926	0.000315621	0.00031501	0.00034047	0.000300836	0.000331959	0.000344562	0.000331279	0.000387988	0.000344044	0.000324628	0.000336981	0.000327025	0.000384148	0.000273146	0.00047348	0.000279375	0.000314268	0.000348318	0.00034146	Adenylosuccinate lyase	F
COG0016	0.000259071	0.000189438	0.000237701	0.000202932	0.000253002	0.000249216	0.000255543	0.000334647	0.000177219	0.00028158	0.00026689	0.000296844	0.000218864	0.000278844	0.000261699	0.000254161	0.000277566	0.000262256	0.000262535	0.000334747	0.000309068	0.000315663	0.000272748	0.000321789	0.000280352	0.000269834	0.000277342	0.000286287	0.000255322	0.000274919	0.000274985	0.000262589	0.000285926	0.000239176	0.000388179	0.000246544	0.000314477	0.000291646	0.00030575	Phenylalanyl-tRNA synthetase alpha subunit	J
COG0017	0.000787317	0.000603682	0.000774544	0.000634912	0.000890389	0.000772148	0.000796194	0.000893617	0.000568902	0.000788592	0.00077783	0.000840019	0.000713679	0.000847199	0.000779758	0.000795428	0.000808987	0.000769605	0.000772382	0.000922701	0.000845359	0.000860587	0.000799476	0.000935416	0.000810782	0.000783466	0.000848723	0.000824106	0.000941657	0.000817732	0.00084064	0.000779528	0.000833065	0.00070967	0.000525443	0.000715768	0.000864823	0.000790568	0.000736504	Aspartyl/asparaginyl-tRNA synthetases	J
COG0018	0.000443017	0.000465921	0.000638783	0.000436051	0.000514806	0.000498953	0.000484962	0.000496054	0.000451898	0.00052707	0.000468899	0.000519017	0.000474434	0.000597978	0.000473687	0.000488653	0.000478783	0.000475733	0.000473692	0.000492179	0.000495602	0.000501283	0.000457326	0.000496539	0.000484103	0.000409979	0.000566139	0.000493824	0.000352392	0.000491937	0.000583574	0.000549839	0.000496572	0.000451436	0.000660707	0.000434136	0.000502365	0.000459586	0.000465264	Arginyl-tRNA synthetase	J
COG0019	0.00071855	0.000543335	0.000860546	0.000617689	0.000645761	0.000673059	0.000649321	0.000674073	0.000532116	0.000752063	0.000773973	0.000658389	0.000622991	0.000736011	0.000667802	0.000650498	0.000662709	0.000675977	0.000656804	0.000631716	0.000648616	0.00062962	0.00068583	0.000566301	0.000618862	0.00068593	0.000688614	0.000653415	0.000762604	0.000620672	0.000805198	0.000780766	0.000651607	0.000692453	0.000910589	0.000642626	0.000632962	0.000708184	0.000709591	Diaminopimelate decarboxylase	E
COG0020	0.000251438	0.000206712	0.000260393	0.000207687	0.000252541	0.000236473	0.00025453	0.00026881	0.000194924	0.000277152	0.000233373	0.000256488	0.000218234	0.000271426	0.000237636	0.000257068	0.000243285	0.000240508	0.000230162	0.00029144	0.000250818	0.000272288	0.000258693	0.00027801	0.000245766	0.000255924	0.000285104	0.000259021	0.0002452	0.000251151	0.000314147	0.000257746	0.000262617	0.000215317	0.000329442	0.000225477	0.000267759	0.000251714	0.000254315	Undecaprenyl pyrophosphate synthase	I
COG0021	0.000326355	0.000234102	0.000411628	0.000317385	0.000368414	0.000312013	0.000388912	0.000435585	0.00022019	0.000410858	0.000288822	0.00043586	0.000288323	0.000358901	0.000319398	0.000393368	0.000328254	0.000317733	0.000315859	0.000437829	0.000417505	0.00034817	0.000399301	0.000362825	0.000299513	0.000329408	0.000322366	0.000479168	0.000362066	0.000326046	0.000341334	0.00042574	0.000477352	0.000270724	0.00069799	0.000289665	0.000349111	0.00040086	0.000434216	Transketolase	G
COG0022	4.05487e-05	0.000236155	2.14428e-05	3.89783e-05	0.00016832	0.000138649	6.81051e-05	8.01928e-05	0.000352063	4.51372e-05	6.73116e-05	0.000136664	8.83222e-05	0.000106008	0.000126945	6.78603e-05	0.000125897	0.000124691	0.000118245	8.29825e-05	8.68596e-05	8.17275e-05	2.62071e-05	7.74769e-05	6.73571e-05	3.08746e-05	6.87605e-05	1.29704e-05	9.927e-06	6.10339e-05	1.95911e-05	4.44813e-05	1.3191e-05	8.04562e-05	2.55634e-05	0.000129757	8.37758e-05	2.13352e-05	2.32353e-05	Pyruvate/2-oxoglutarate dehydrogenase complex, dehydrogenase (E1) component, eukaryotic type, beta subunit	C
COG0025	6.51829e-05	5.24617e-05	7.89194e-05	0.000141246	0.000123676	8.78228e-05	0.000122155	0.00014021	0.000106634	0.000217926	3.85725e-05	0.000164957	9.01976e-05	0.000142463	9.75075e-05	0.000121116	9.3582e-05	7.42562e-05	8.98204e-05	0.000122256	9.67563e-05	0.000100332	0.000333103	0.000118265	0.000110222	0.000148459	7.21163e-05	0.00023707	6.85019e-05	0.000214739	6.6457e-05	0.000161267	0.000241452	4.13817e-05	0.000441251	4.30743e-05	9.95161e-05	9.55093e-05	0.000117106	NhaP-type Na+/H+ and K+/H+ antiporters	P
COG0026	1.14031e-05	2.03193e-05	1.03775e-05	2.32032e-05	2.59289e-05	2.69121e-05	4.86384e-05	1.75926e-05	1.07876e-05	1.55828e-05	1.65358e-05	7.84923e-05	1.70907e-05	1.42614e-05	2.67161e-05	4.5965e-05	2.43471e-05	2.80066e-05	2.66977e-05	3.44873e-05	3.33779e-05	4.04274e-05	2.34022e-05	3.53453e-05	3.62076e-05	1.59609e-05	2.23227e-05	2.67867e-05	8.11044e-06	1.91429e-05	1.80963e-05	1.05374e-05	2.72922e-05	1.59118e-05	4.49523e-05	2.26015e-05	3.9926e-05	1.139e-05	1.02271e-05	Phosphoribosylaminoimidazole carboxylase (NCAIR synthetase)	F
COG0027	5.71323e-05	0.000150751	0.000255169	0.000160764	0.000123638	0.000116966	0.000115593	0.000108179	0.000162022	0.000156915	0.000163696	0.000129156	0.000144274	0.000195678	0.000100784	0.000116567	9.99979e-05	0.000110671	9.7718e-05	9.64359e-05	0.00010014	0.000120522	0.000140417	9.05134e-05	7.70157e-05	9.07768e-05	0.000177861	0.000143375	2.73386e-05	0.00012123	0.000219164	0.000226281	0.000141167	0.000155242	0.000104544	0.000160274	0.00011736	7.21606e-05	6.66407e-05	Formate-dependent phosphoribosylglycinamide formyltransferase (GAR transformylase)	F
COG0029	0.000643989	0.000614833	0.00076393	0.000681705	0.00073847	0.000611205	0.000713646	0.000577827	0.000617829	0.000710265	0.000739638	0.000563756	0.000711738	0.000621014	0.000598244	0.000714761	0.000608895	0.000648694	0.000614897	0.000553751	0.000575308	0.000611925	0.000694433	0.000486327	0.00054725	0.000589135	0.000713471	0.0005458	0.000691826	0.000539745	0.00082193	0.000724816	0.00054839	0.000652306	0.00104765	0.000626614	0.00061921	0.000705032	0.000733183	Aspartate oxidase	H
COG0030	0.000847236	0.000651388	0.00093896	0.000891262	0.00104158	0.000706037	0.000909235	0.000812331	0.000570687	0.000975776	0.000917161	0.000850502	0.000871145	0.000905436	0.00072303	0.000910683	0.000728278	0.000726962	0.000737252	0.000869562	0.000817727	0.00094506	0.00105155	0.000876573	0.000763886	0.000894466	0.00108935	0.000860285	0.000964173	0.000836687	0.000829484	0.000989073	0.000863798	0.000780088	0.00115399	0.000980043	0.000944777	0.000823221	0.000826988	Dimethyladenosine transferase (rRNA methylation)	J
COG0031	0.000409879	0.000337467	0.000423107	0.000300417	0.000456144	0.000431134	0.000361417	0.000470041	0.000303625	0.000386315	0.000441531	0.000468326	0.000368512	0.000552643	0.000401925	0.000362603	0.00039307	0.000390577	0.000404831	0.00040068	0.000409129	0.000479238	0.000423806	0.000453409	0.000417507	0.000428339	0.000400533	0.000489373	0.000520488	0.000437135	0.000496407	0.0003926	0.000490126	0.00045408	0.000408937	0.000341899	0.000482293	0.00046402	0.000449134	Cysteine synthase	E
COG0034	0.000584677	0.000569417	0.000868792	0.00057288	0.000629827	0.000636504	0.000611433	0.000660749	0.000533318	0.000751293	0.000662996	0.000705551	0.000560239	0.000826133	0.000645183	0.000612494	0.000659875	0.000653607	0.000644894	0.00069241	0.000656781	0.000715713	0.000647882	0.000611137	0.000696658	0.000641676	0.000839224	0.000665297	0.000594824	0.000711133	0.000863859	0.000749776	0.000671022	0.000595759	0.000675524	0.00061228	0.000709682	0.000623871	0.000604072	Glutamine phosphoribosylpyrophosphate amidotransferase	F
COG0036	0.000368859	0.000238687	0.000291983	0.00024449	0.000291482	0.000320396	0.000396286	0.000380507	0.000223665	0.000350265	0.000302862	0.000350105	0.000340862	0.000334176	0.000329818	0.000391781	0.000351512	0.000333247	0.000337371	0.000414317	0.000343449	0.000335045	0.000315774	0.00035243	0.000325537	0.00030637	0.00031865	0.000365367	0.000338211	0.000344689	0.00032805	0.000277453	0.000364515	0.000263065	0.000807944	0.000251944	0.000336116	0.000462613	0.000516885	Pentose-5-phosphate-3-epimerase	G
COG0037	0.000623782	0.000327007	0.000600276	0.000394437	0.000501345	0.000519045	0.000464679	0.000671174	0.00037345	0.000610069	0.000513279	0.000657335	0.000402254	0.000673241	0.000525651	0.000469179	0.00055011	0.000522019	0.000542663	0.000688126	0.00058248	0.000602228	0.000584124	0.000632815	0.000617497	0.000668191	0.00059785	0.000637768	0.000867779	0.000652112	0.000572913	0.000579945	0.000634105	0.000489828	0.00055724	0.000471919	0.000607116	0.000632426	0.000623166	Predicted ATPase of the PP-loop superfamily implicated in cell cycle control	D
COG0038	0	1.44789e-06	0	0	0	0	0	0	0	0	0	0	0	0	0	0	0	0	0	0	1.34765e-08	0	0	1.54631e-07	0	0	0	0	2.31056e-08	0	0	0	0	0	9.55715e-07	2.71109e-08	0	0	0	Chloride channel protein EriC	P
COG0040	0.000982913	0.000805431	0.000862926	0.000781997	0.000911451	0.000881768	0.000859803	0.000924802	0.000768317	0.000942201	0.000951289	0.000965586	0.000878443	0.000921412	0.000900864	0.000861296	0.000910251	0.000921214	0.000911251	0.000911804	0.000908647	0.000944	0.00096998	0.000879697	0.000876159	0.000977235	0.000948925	0.000923072	0.000987347	0.000936219	0.000886967	0.00103749	0.000924946	0.000905644	0.000996501	0.000899221	0.000944535	0.000959023	0.000928503	ATP phosphoribosyltransferase	E
COG0041	0.00031665	0.000196637	0.000362195	0.000221693	0.000310868	0.000243461	0.000322576	0.000236473	0.000163471	0.000302193	0.000276466	0.000278718	0.000286774	0.000310415	0.000247472	0.000318451	0.000238974	0.000246815	0.000253223	0.000212752	0.000238171	0.000256025	0.00028347	0.000212132	0.000294714	0.000272542	0.000292568	0.000270973	0.00027834	0.000273896	0.000557811	0.000291768	0.000266666	0.000244267	0.000502934	0.00021291	0.000254604	0.000345788	0.000360734	Phosphoribosylcarboxyaminoimidazole (NCAIR) mutase	F
COG0042	0.000540978	0.000374499	0.000493513	0.000428324	0.000581125	0.000449413	0.000522204	0.000509102	0.000370146	0.000496357	0.000464379	0.000562593	0.000453527	0.000514675	0.000466922	0.000526342	0.000446642	0.00045435	0.000468974	0.000484886	0.000495189	0.000484422	0.000551098	0.000500177	0.000485897	0.000535702	0.000418702	0.000565166	0.000664513	0.000502859	0.000440023	0.000494667	0.000570282	0.000473983	0.000487548	0.000384337	0.000482212	0.000527911	0.000497369	tRNA-dihydrouridine synthase	J
COG0043	6.41057e-06	1.03908e-05	1.08487e-05	6.32409e-05	3.21595e-05	3.37192e-05	5.64151e-05	2.74785e-05	1.31833e-05	1.3756e-05	1.23513e-05	1.93094e-05	3.77389e-05	1.63332e-05	3.26843e-05	5.83594e-05	3.52807e-05	3.22885e-05	3.53305e-05	3.47801e-05	3.4251e-05	3.89079e-05	2.01229e-05	4.41705e-05	3.64333e-05	3.32239e-05	1.78303e-05	2.59394e-05	3.47731e-05	1.39586e-05	1.9574e-05	1.24425e-05	2.54075e-05	3.66707e-05	0.000188656	4.21116e-05	3.86381e-05	3.91703e-05	5.55368e-05	3-polyprenyl-4-hydroxybenzoate decarboxylase and related decarboxylases	H
COG0044	6.8199e-08	0	4.02407e-08	0	0	6.44388e-08	0	0	0	3.42753e-07	0	1.35802e-07	0	0	7.14243e-08	0	0	4.12649e-08	3.22481e-08	0	0	5.70388e-07	0	8.60893e-08	1.8153e-07	3.85313e-07	1.91848e-07	2.76993e-08	2.32224e-07	2.68765e-08	4.71753e-08	1.08681e-07	5.25058e-08	1.55032e-07	0	2.40049e-07	8.12827e-07	0	0	Dihydroorotase and related cyclic amidohydrolases	F
COG0045	6.62372e-05	0.00012267	2.31813e-05	2.43203e-05	3.85971e-05	3.61781e-05	6.82679e-05	1.20969e-05	0.000138138	4.23396e-05	3.37865e-05	6.16588e-05	5.18199e-05	2.15647e-05	3.64213e-05	6.77998e-05	3.66739e-05	3.85809e-05	3.86638e-05	2.37503e-05	3.73866e-05	2.77679e-05	3.02194e-05	2.2354e-05	2.12102e-05	1.80972e-05	3.68831e-05	2.41012e-05	6.93539e-06	2.98366e-05	6.4119e-05	2.38011e-05	2.41671e-05	2.57509e-05	0.000569982	3.65369e-05	2.67661e-05	0.000108747	0.000173584	Succinyl-CoA synthetase, beta subunit	C
COG0046	3.54563e-07	6.5264e-06	6.84908e-06	5.78463e-07	5.37033e-06	1.01927e-06	3.77642e-07	3.15385e-06	0	2.03647e-06	7.24481e-07	8.79703e-06	1.51706e-07	1.23534e-05	9.92168e-07	3.04127e-07	1.03388e-06	7.86481e-07	9.14078e-07	1.02116e-06	1.50888e-06	3.11177e-06	6.89063e-07	2.52736e-06	5.87089e-06	8.08739e-07	4.80648e-06	2.7158e-07	5.63647e-07	5.40812e-06	5.93689e-07	1.69126e-06	3.10703e-07	3.98348e-06	3.97375e-06	4.65878e-07	3.15673e-06	1.26073e-07	1.15749e-07	Phosphoribosylformylglycinamidine (FGAM) synthase, synthetase domain	F
COG0047	0.000378251	0.000306149	0.000479756	0.000288917	0.000391928	0.000449699	0.000398879	0.000407423	0.000306948	0.000469435	0.000376274	0.000596703	0.000298	0.000499211	0.000469975	0.000401071	0.000453583	0.000454433	0.000470078	0.000424663	0.00041358	0.000444629	0.000426762	0.00040701	0.000486772	0.000456402	0.000405473	0.000637179	0.000462437	0.000489552	0.00045232	0.000450769	0.000639671	0.000376304	0.000518958	0.000365189	0.000442569	0.000432874	0.000437193	Phosphoribosylformylglycinamidine (FGAM) synthase, glutamine amidotransferase domain	F
COG0048	0.000275711	0.000165758	0.000232182	0.000250593	0.000299576	0.000204071	0.000250224	0.000297221	0.000143426	0.000260598	0.00024228	0.000257346	0.000220129	0.000235133	0.000221576	0.00025568	0.000231818	0.000225611	0.000226147	0.000297832	0.000306145	0.000266938	0.000301834	0.000252952	0.000230506	0.000262814	0.00026958	0.000237414	0.000330971	0.000252867	0.000272666	0.000243258	0.00023466	0.000221628	0.000332103	0.000242157	0.000266891	0.000275908	0.000272759	Ribosomal protein S12	J
COG0049	0.00027219	0.000174597	0.000257697	0.000209105	0.000263577	0.000234226	0.000270675	0.000307116	0.000173229	0.000288126	0.000242615	0.000269328	0.000233175	0.000260763	0.000252228	0.000268104	0.000261763	0.000258231	0.000253833	0.000316764	0.000303331	0.000271567	0.000289241	0.000276245	0.000256996	0.000271233	0.000291996	0.000297823	0.00032085	0.000278493	0.000320564	0.000269796	0.000294281	0.000211117	0.000379025	0.000267501	0.000272555	0.000285101	0.000286501	Ribosomal protein S7	J
COG0050	0.000803318	0.000678204	0.000736776	0.000730235	0.000907658	0.000818753	0.000829214	0.000918615	0.000614479	0.000875569	0.000864731	0.000780605	0.000754585	0.00086741	0.000814734	0.000832741	0.0008078	0.000835675	0.000809512	0.000905497	0.00090988	0.000878218	0.000849101	0.000874588	0.000818745	0.00084979	0.000890937	0.000821556	0.000862594	0.000814019	0.000927511	0.000837667	0.000809165	0.000754514	0.00102798	0.000799314	0.000875054	0.000752897	0.000760036	GTPases - translation elongation factors	J
COG0051	7.67862e-05	0.000136848	0.000112719	0.000139489	0.000157485	0.000109564	0.000106165	7.92775e-05	0.000117244	0.000127839	0.000141963	6.05974e-05	0.000152174	7.00514e-05	9.95928e-05	0.000106577	0.000102485	0.000114224	0.000104826	6.74799e-05	0.000104968	6.97511e-05	8.89365e-05	8.4274e-05	7.6816e-05	6.14153e-05	0.000171253	4.62299e-05	1.38236e-05	9.56939e-05	0.000219901	0.000118264	4.70689e-05	0.00013409	8.40955e-05	0.000123878	6.89221e-05	7.72736e-05	7.65126e-05	Ribosomal protein S10	J
COG0052	0.000312127	0.000247278	0.000330227	0.000269763	0.000306863	0.000303095	0.000309155	0.000346039	0.000232543	0.000322386	0.000304114	0.000308985	0.000304219	0.000330765	0.000296264	0.000310256	0.000303983	0.000302854	0.000289774	0.000339909	0.000335102	0.000314843	0.000327511	0.000359177	0.000314494	0.000283724	0.000343444	0.000310987	0.000271934	0.000310695	0.000325389	0.000302988	0.000312391	0.00026982	0.000353666	0.000290255	0.00031093	0.000299451	0.000287823	Ribosomal protein S2	J
COG0053	0.000314163	0.000315878	0.000341185	0.000320227	0.000335333	0.000312553	0.00036661	0.0003563	0.00034913	0.000398581	0.000292542	0.000382962	0.000310206	0.000362542	0.000327269	0.00037133	0.00032568	0.000315604	0.00032786	0.000371498	0.00035961	0.000387433	0.000369104	0.000363794	0.000344099	0.000360222	0.000374075	0.000395029	0.000340217	0.000383549	0.000360072	0.000380832	0.000388453	0.000291234	0.000505392	0.00032378	0.000385062	0.000324843	0.000351206	Predicted Co/Zn/Cd cation transporters	P
COG0055	0.000823898	0.000472288	0.000709126	0.000578992	0.000735886	0.0007466	0.000760974	0.000750844	0.00046641	0.000789941	0.000760294	0.000798477	0.000597739	0.000791083	0.000764926	0.000762941	0.000741585	0.000765596	0.000759017	0.000698758	0.00076563	0.000694979	0.000795913	0.0006445	0.000767629	0.00087286	0.000584283	0.000923898	0.00111671	0.000822669	0.000596413	0.00078755	0.000925932	0.000669175	0.00067168	0.00059286	0.000696977	0.00088289	0.000840328	F0F1-type ATP synthase, beta subunit	C
COG0060	0.000399436	0.000225639	0.000527112	0.000262692	0.00035164	0.000395105	0.000413898	0.000547118	0.000325704	0.000382825	0.000347828	0.000589756	0.000309875	0.000643809	0.000426607	0.000415144	0.000441918	0.000415527	0.000435223	0.000575771	0.000460762	0.000527559	0.00040589	0.000582725	0.000500336	0.000469202	0.000528899	0.000556026	0.000495825	0.000467198	0.000534207	0.000487361	0.000550064	0.000343656	0.000458241	0.000389363	0.000531395	0.000432267	0.000441482	Isoleucyl-tRNA synthetase	J
COG0061	0.000262753	0.00019971	0.000254166	0.000224383	0.000278242	0.000236621	0.000255846	0.00022853	0.000229097	0.000295186	0.000232868	0.000258896	0.000206593	0.000254988	0.000236522	0.000257058	0.00023064	0.000237148	0.00023287	0.000232815	0.000240479	0.000267717	0.000279592	0.000220913	0.000249025	0.000246085	0.000276629	0.00026978	0.00025581	0.000276229	0.000285369	0.000334722	0.000270208	0.000232114	0.000289821	0.000220312	0.000267407	0.000234004	0.000229965	Predicted sugar kinase	G
COG0062	6.48925e-07	1.99787e-06	2.24194e-07	8.70311e-07	1.2996e-06	1.60404e-07	2.80933e-08	3.24815e-07	1.07373e-06	8.909e-08	1.35065e-06	2.29081e-06	4.60544e-07	7.54998e-07	4.01217e-07	5.88985e-08	8.03764e-07	1.41784e-07	6.34147e-07	1.27025e-06	1.15513e-06	8.11984e-07	6.6897e-07	1.68692e-06	4.97526e-07	8.9854e-07	8.99743e-07	1.11645e-06	1.24528e-06	9.44886e-07	2.78338e-07	6.03658e-07	1.04032e-06	1.4473e-06	2.59047e-06	1.79865e-06	9.84404e-07	1.97526e-07	5.23659e-07	Uncharacterized conserved protein	S
COG0063	0.000279367	0.000192245	0.000250579	0.000195037	0.00025729	0.000271958	0.000243839	0.000239463	0.000174399	0.000307174	0.000244405	0.000267455	0.000218785	0.00028956	0.000269836	0.000244695	0.000259336	0.000260766	0.000266371	0.000221679	0.000230858	0.00029467	0.000279599	0.000222406	0.000260841	0.000267495	0.000274698	0.000308252	0.000265495	0.000281796	0.000316865	0.000281987	0.000305392	0.000231987	0.000317143	0.000214907	0.000296649	0.000287403	0.0002759	Predicted sugar kinase	G
COG0064	0.000161327	2.61489e-05	9.08201e-05	1.53443e-05	7.22464e-05	5.75112e-05	0.000104211	0.000159479	1.81071e-05	9.70277e-05	4.32397e-05	0.000135828	2.62444e-05	9.75754e-05	8.3358e-05	0.000102651	8.82281e-05	8.35372e-05	8.87494e-05	0.00016905	0.000182145	0.000107316	0.000133765	0.000106736	0.000114391	0.000154944	7.04365e-05	0.000136245	0.000245456	0.000114531	6.49236e-05	7.58341e-05	0.000136293	4.18916e-05	0.000207326	7.20356e-05	0.00010714	0.000148495	0.000157261	Asp-tRNAAsn/Glu-tRNAGln amidotransferase B subunit (PET112 homolog)	J
COG0065	0.000550303	0.000360218	0.00057592	0.000450413	0.000672169	0.000521359	0.000607875	0.000446301	0.000373362	0.000558082	0.000522911	0.000541931	0.000455048	0.000566265	0.000502631	0.000608351	0.00048064	0.000509719	0.00050237	0.000419956	0.000468004	0.000508092	0.000606927	0.000406437	0.000464509	0.000568051	0.000502109	0.000645026	0.000639944	0.000513667	0.000581476	0.000537115	0.000648269	0.00046937	0.000732733	0.000403812	0.000508626	0.000606421	0.000618392	3-isopropylmalate dehydratase large subunit	E
COG0066	0.000101613	0.000142094	0.000142108	0.000167263	0.000162863	0.000143709	0.000163452	0.000111265	0.000135492	0.000125921	0.000165142	0.000108561	0.000166716	0.000100098	0.00012056	0.000162059	0.000112381	0.000128036	0.000120506	9.19541e-05	0.000117684	0.000125466	0.000126631	9.60058e-05	0.000102102	0.00010039	0.000165295	8.19652e-05	4.5672e-05	0.000133956	0.000189773	0.00014856	8.20892e-05	0.000159927	0.000121909	0.000127377	0.000125516	9.60158e-05	8.64849e-05	3-isopropylmalate dehydratase small subunit	E
COG0068	0.000140954	1.98427e-05	7.70006e-05	4.81513e-05	6.15651e-05	9.77047e-05	0.000116994	8.56153e-05	6.16424e-05	8.32265e-05	9.67706e-05	0.000197578	7.72691e-05	9.09297e-05	0.000128465	0.000116633	0.000110378	0.000123901	0.000130435	9.31315e-05	0.000110918	9.31633e-05	0.000125915	7.07014e-05	0.000103389	0.00019262	4.48483e-05	0.000187577	0.000244288	9.99491e-05	8.44991e-05	8.06743e-05	0.000188497	5.24104e-05	0.000355714	9.11474e-05	9.31632e-05	0.000148428	0.000186252	Hydrogenase maturation factor	O
COG0072	0.000288765	0.000185847	0.000363226	0.000229015	0.000250291	0.000341955	0.000260902	0.000416368	0.000207754	0.000374166	0.000267776	0.000411605	0.000225071	0.000434108	0.000352883	0.000265097	0.000359337	0.00034832	0.00034095	0.000421561	0.00036271	0.000388834	0.000379822	0.000400136	0.000366729	0.000342409	0.000480991	0.000441657	0.000331206	0.000393491	0.000315778	0.000376799	0.000438037	0.000265771	0.000476353	0.000302159	0.000391273	0.000333264	0.000352608	Phenylalanyl-tRNA synthetase beta subunit	J
COG0073	0.000374954	0.00021144	0.000329254	0.00025599	0.000337132	0.000309501	0.000369981	0.000383974	0.000189516	0.000406436	0.000321057	0.000375705	0.000272491	0.000372873	0.000350413	0.000370092	0.000346547	0.000347995	0.000360556	0.000421551	0.000427393	0.000404972	0.000408551	0.000375315	0.000352527	0.000390416	0.000359742	0.000405062	0.000445249	0.00041036	0.000401879	0.000423044	0.000408839	0.00028183	0.000413552	0.000290622	0.00040175	0.000453567	0.00043572	EMAP domain	R
COG0074	3.2251e-05	0.000105749	1.21142e-05	0.000128105	2.86483e-05	3.61282e-05	0.000112029	2.1398e-05	0.000136726	2.90667e-05	4.04966e-05	4.14568e-05	8.42225e-05	2.33509e-05	3.76202e-05	0.000112232	4.00351e-05	3.53378e-05	3.62914e-05	5.47747e-05	4.26071e-05	7.88253e-05	2.92591e-05	4.56525e-05	3.36925e-05	1.53754e-05	4.69806e-05	2.62339e-05	1.01892e-05	3.01447e-05	3.35391e-05	2.13689e-05	2.51286e-05	3.96424e-05	0.000230607	4.63662e-05	7.73671e-05	4.48446e-05	6.22333e-05	Succinyl-CoA synthetase, alpha subunit	C
COG0075	0.000351909	0.000334385	0.000530476	0.000321756	0.000410857	0.000362125	0.000290049	0.000270092	0.000353568	0.000320761	0.0003312	0.000287279	0.000288051	0.000395832	0.000339599	0.000290131	0.000322746	0.000351371	0.000341334	0.000233973	0.000323535	0.000301895	0.000389859	0.000240503	0.000315863	0.000333566	0.000269006	0.000227277	0.000318692	0.000291042	0.000282811	0.000375075	0.000224707	0.000381749	0.000500576	0.000297385	0.000303273	0.000358301	0.000369406	Serine-pyruvate aminotransferase/archaeal aspartate aminotransferase	E
COG0077	0.00148726	0.00113081	0.00137147	0.0012242	0.00166086	0.00127187	0.00153366	0.00121207	0.00112703	0.00146946	0.00125483	0.00131802	0.00126296	0.00139032	0.00124449	0.00153476	0.00121153	0.00125466	0.00123317	0.00112526	0.0012549	0.00127932	0.00159543	0.00113415	0.00134122	0.0013657	0.00153266	0.00139052	0.00157383	0.00139753	0.00169379	0.00150363	0.00138764	0.00126295	0.00209117	0.00115057	0.00129125	0.00150496	0.00154588	Prephenate dehydratase	E
COG0078	0.000518772	0.00021421	0.000471042	0.000461785	0.000518647	0.000374945	0.000566602	0.000561912	0.000273906	0.00039083	0.000383267	0.000535172	0.000353626	0.000701198	0.00040149	0.000569647	0.000410853	0.000375229	0.000409576	0.000575442	0.00044551	0.000521177	0.000496273	0.000434835	0.000488864	0.000519695	0.000450326	0.000561158	0.000664425	0.000454206	0.000417174	0.000438624	0.000555476	0.000361238	0.000514415	0.000344872	0.000516318	0.000466088	0.000463068	Ornithine carbamoyltransferase	E
COG0082	0.000251928	0.000201066	0.000215259	0.000199282	0.000267681	0.000243403	0.000249068	0.000243377	0.000173324	0.000266622	0.000214902	0.000289652	0.000214349	0.00026973	0.000242443	0.000248073	0.000234681	0.000237473	0.000244657	0.000235534	0.000224095	0.000283181	0.000237131	0.000240104	0.000258122	0.000256786	0.000245031	0.000270206	0.000232059	0.000248116	0.000255462	0.000284051	0.000271562	0.000254992	0.000288491	0.000207811	0.000285243	0.000258755	0.000250218	Chorismate synthase	E
COG0084	0.000420698	0.000334815	0.000292633	0.000450236	0.000536045	0.000378624	0.000509055	0.000403467	0.000329554	0.000395877	0.000415852	0.000385805	0.000437376	0.000349724	0.000368808	0.00050832	0.000372017	0.000371739	0.000371907	0.000425456	0.000416116	0.000425676	0.000416283	0.000395445	0.000379424	0.000385016	0.000366095	0.000423629	0.000379396	0.000412932	0.000331712	0.000372677	0.000421976	0.000401766	0.00046863	0.00036429	0.0004232	0.000402817	0.000385967	Mg-dependent DNase	L
COG0085	0.000422648	0.000369769	0.000570643	0.000382269	0.000596392	0.000572214	0.000492083	0.000633212	0.000428611	0.000543618	0.00042412	0.000704497	0.000396527	0.000727085	0.000598306	0.000487819	0.000599953	0.000581058	0.000581676	0.00063057	0.000590349	0.00063958	0.000603911	0.000697673	0.0005843	0.000542347	0.000516605	0.000752539	0.000604412	0.000581654	0.00047406	0.000488934	0.000741867	0.000408814	0.000539945	0.000493016	0.000637484	0.000477314	0.000478856	DNA-directed RNA polymerase, beta subunit/140 kD subunit	K
COG0086	0.000459706	0.000455933	0.000618762	0.000417883	0.000686528	0.000545907	0.000567915	0.000651229	0.000431436	0.000527668	0.000581544	0.000776086	0.000517846	0.000749993	0.000590957	0.000570034	0.00060017	0.000561366	0.000585586	0.000669086	0.000685558	0.000681716	0.000587536	0.000784277	0.00064121	0.000626163	0.000530959	0.00080079	0.000630273	0.000636772	0.000499438	0.000597087	0.000798952	0.000604073	0.000713405	0.0005303	0.000678408	0.000564024	0.000578238	DNA-directed RNA polymerase, beta' subunit/160 kD subunit	K
COG0087	0.000515956	0.000347279	0.00046365	0.000405381	0.000598481	0.00048377	0.000447467	0.000536824	0.00033855	0.000540786	0.000489022	0.000526741	0.000455763	0.000473834	0.000513443	0.000452418	0.000522371	0.000528912	0.000506842	0.000579484	0.000589204	0.000526498	0.000518147	0.000523042	0.000483188	0.000530985	0.000542457	0.000518709	0.000621235	0.000500685	0.000624512	0.00050003	0.000522718	0.000448248	0.000623009	0.000492773	0.0005297	0.000518705	0.000522269	Ribosomal protein L3	J
COG0089	0.000244802	0.000142988	0.000213209	0.000182515	0.000252246	0.000208331	0.000230956	0.00027394	0.000141677	0.000241866	0.00019355	0.000227054	0.000211829	0.000218835	0.000225019	0.000231173	0.000231987	0.00021536	0.000229528	0.000278815	0.000265466	0.000230893	0.000241817	0.000238545	0.000205659	0.000245061	0.0002496	0.000245418	0.000269417	0.000227837	0.000271763	0.00021975	0.000251255	0.000178409	0.000279187	0.000233936	0.000229552	0.000250826	0.000253467	Ribosomal protein L23	J
COG0090	0.000306153	0.000197042	0.00025845	0.000249255	0.000354525	0.000251863	0.000302707	0.000355542	0.000206036	0.000304277	0.000269432	0.000306525	0.000242871	0.000283083	0.00027736	0.000299138	0.000280473	0.000270422	0.000272805	0.000367749	0.000354748	0.000319185	0.000329973	0.000333439	0.000281116	0.00031394	0.000303942	0.000299758	0.000343804	0.000288078	0.000342181	0.000271873	0.00029825	0.000240879	0.000352784	0.00026358	0.000314994	0.000307916	0.000304962	Ribosomal protein L2	J
COG0093	0.000261325	0.000159624	0.000203683	0.000189523	0.000273136	0.000210933	0.000246242	0.000281008	0.000157721	0.000250694	0.000215692	0.000240664	0.000214546	0.000219825	0.000227171	0.000247893	0.000224295	0.000227472	0.000230685	0.000294058	0.000280869	0.000244493	0.0002607	0.000252214	0.000214514	0.000256443	0.000242496	0.000266297	0.000285321	0.00024471	0.000258394	0.000216919	0.000263565	0.000185794	0.000294155	0.000224098	0.000245785	0.000261541	0.000268108	Ribosomal protein L14	J
COG0094	0.000264231	0.000187237	0.000276635	0.00021875	0.000298299	0.000241527	0.000287568	0.000323652	0.000165468	0.000271264	0.000254837	0.00028318	0.000240415	0.000277806	0.000260042	0.000283506	0.000268819	0.000260731	0.000269057	0.000353862	0.00033147	0.000297741	0.000305442	0.000301497	0.000245679	0.000296185	0.000297493	0.000308349	0.000345753	0.000274513	0.000328321	0.00024336	0.000303636	0.000219288	0.000331669	0.000277078	0.000299272	0.000289126	0.00029569	Ribosomal protein L5	J
COG0095	2.01073e-05	0.000132451	2.75862e-05	3.36636e-05	8.61648e-05	8.26211e-05	6.84446e-05	6.26389e-05	0.000155464	7.4252e-05	3.87949e-05	6.15182e-05	4.43742e-05	7.70758e-05	7.75108e-05	7.01307e-05	7.07973e-05	7.24541e-05	7.48729e-05	6.60626e-05	6.61886e-05	7.97336e-05	2.48209e-05	5.45284e-05	5.03152e-05	2.64682e-05	4.90675e-05	3.60748e-05	1.23019e-05	4.79701e-05	2.92942e-05	5.66939e-05	3.76035e-05	2.85588e-05	0.00023083	7.58501e-05	7.86693e-05	5.40297e-05	7.56152e-05	Lipoate-protein ligase A	H
COG0096	0.000254562	0.000182002	0.000234463	0.000210741	0.000294013	0.000233722	0.000247596	0.000287154	0.000160123	0.000260092	0.000240098	0.000267771	0.000229096	0.000239122	0.000249473	0.000247034	0.000252326	0.000247822	0.000251879	0.00031465	0.000300174	0.000250167	0.000268608	0.000269049	0.000220401	0.000262984	0.000277774	0.000272325	0.000280058	0.000257641	0.000309129	0.000227115	0.000269827	0.000190373	0.000315619	0.000264507	0.000248866	0.000260637	0.000274653	Ribosomal protein S8	J
COG0098	0.000269434	0.000169835	0.000229743	0.000227814	0.000299469	0.000235172	0.000266983	0.000309193	0.000153176	0.000300023	0.000247293	0.000276514	0.000237427	0.000252398	0.00024927	0.000263084	0.00025348	0.000247114	0.00025604	0.00031534	0.000304591	0.00028132	0.000307914	0.000285115	0.000246794	0.000290438	0.000270562	0.000315925	0.000290436	0.000284763	0.000320561	0.000254268	0.000311777	0.000214256	0.000316737	0.000235767	0.000277258	0.000280764	0.000279325	Ribosomal protein S5	J
COG0099	0.000238038	0.000159058	0.000220212	0.000186169	0.000270323	0.000222472	0.000218212	0.000278396	0.000157209	0.0002441	0.000210888	0.000237702	0.000220298	0.000222865	0.000225574	0.000217653	0.00022749	0.000222147	0.000230994	0.000292025	0.000272535	0.000223481	0.000245183	0.000249583	0.000213722	0.000235469	0.000249841	0.000246418	0.000239871	0.000231236	0.000286164	0.000231191	0.000243183	0.000188388	0.000293264	0.000233989	0.000220774	0.000249702	0.000254496	Ribosomal protein S13	J
COG0100	0.00025082	0.000163289	0.000213134	0.000189732	0.000277377	0.000226765	0.000235663	0.00027698	0.00014934	0.000249897	0.000220499	0.000246721	0.000200098	0.000232451	0.000235065	0.000233274	0.000235904	0.000232611	0.000231844	0.000281752	0.000285957	0.000255338	0.000254124	0.000260756	0.000244873	0.000256042	0.000263402	0.000262559	0.000296883	0.000243328	0.00029013	0.000233607	0.000262629	0.000206142	0.000281777	0.000219161	0.000259217	0.00026175	0.000268632	Ribosomal protein S11	J
COG0102	0.000348355	0.000300076	0.000327952	0.00034951	0.000427646	0.000365662	0.000354426	0.000376178	0.000297315	0.000384699	0.000383331	0.000324071	0.000406248	0.000315989	0.000352858	0.00035543	0.000349266	0.000355378	0.00035543	0.00037327	0.000378185	0.000336915	0.000374557	0.000356047	0.000323217	0.000329551	0.000397398	0.000333166	0.000293462	0.00036494	0.000391309	0.000348934	0.000335366	0.000368566	0.000392474	0.000345912	0.000334396	0.000351679	0.000351206	Ribosomal protein L13	J
COG0103	0.000258674	0.000194504	0.000239245	0.000202372	0.000243139	0.00023048	0.000265047	0.000279159	0.000166351	0.000280941	0.000230596	0.000239811	0.00022681	0.00023964	0.000236522	0.000270393	0.000237545	0.000237898	0.000243025	0.000291961	0.000282941	0.000267482	0.000285581	0.000263332	0.000231487	0.000267094	0.000295337	0.000288583	0.000267194	0.000269635	0.000303558	0.00025975	0.000285522	0.000202695	0.000314825	0.000222997	0.000264454	0.000261239	0.000268071	Ribosomal protein S9	J
COG0105	0.000449775	0.000364681	0.000362868	0.000368368	0.000531109	0.000391501	0.00060889	0.000318516	0.000349162	0.000437731	0.000395508	0.000344192	0.000490893	0.000403777	0.000382648	0.000613853	0.000372496	0.00037556	0.000383567	0.000324986	0.000345368	0.000358763	0.000445714	0.000327357	0.00041882	0.000320114	0.00051215	0.000439592	0.000243411	0.000383335	0.000569257	0.000416312	0.00043874	0.000310956	0.00174173	0.000353549	0.000357624	0.000567781	0.000724153	Nucleoside diphosphate kinase	F
COG0106	0.00022028	0.000206114	0.000211601	0.000168361	0.000182654	0.000207532	0.000212755	0.000194176	0.000205247	0.000207521	0.000189504	0.000243929	0.000188089	0.000195667	0.000211318	0.00021512	0.000206356	0.000213036	0.000209572	0.000176458	0.000194768	0.000195116	0.000225993	0.000168325	0.000187569	0.000241323	0.000211101	0.000242806	0.000241173	0.000221189	0.000242204	0.000219155	0.000242157	0.000185223	0.000254148	0.000193304	0.00019246	0.00023768	0.000226763	Phosphoribosylformimino-5-aminoimidazole carboxamide ribonucleotide (ProFAR) isomerase	E
COG0107	0.000317811	0.000139589	0.00024225	0.000165572	0.000207475	0.000239357	0.000223089	0.000230325	0.00014106	0.000235656	0.000235159	0.000301649	0.000191796	0.00025206	0.00025101	0.000222915	0.000233815	0.000259747	0.000263248	0.000196209	0.000233176	0.00022803	0.000270627	0.000193862	0.000220619	0.000323	0.000216442	0.00029173	0.00042447	0.000275244	0.000260008	0.000246574	0.000291336	0.000199923	0.000273658	0.000205989	0.0002276	0.000291815	0.000286904	Imidazoleglycerol-phosphate synthase	E
COG0108	0.000269662	0.000201153	0.000221839	0.000285146	0.000296727	0.000225224	0.000273919	0.000200211	0.000172454	0.000236337	0.000210633	0.000202349	0.000283223	0.000196757	0.000228231	0.000272779	0.000200293	0.000234287	0.000218635	0.000162567	0.00020725	0.000169465	0.000284209	0.000186762	0.000227632	0.000215586	0.000267262	0.000185595	0.000257587	0.00018195	0.000272862	0.000252791	0.00018386	0.000231923	0.000288219	0.000193977	0.00016791	0.000268195	0.000276444	3,4-dihydroxy-2-butanone 4-phosphate synthase	H
COG0109	5.1541e-07	0	2.71356e-06	2.57342e-05	1.77995e-07	1.24648e-05	1.59912e-05	1.01444e-05	8.49681e-06	2.65224e-06	4.71585e-06	6.16644e-06	1.02573e-05	7.46988e-06	9.02943e-06	1.64525e-05	1.28156e-05	1.08134e-05	1.03841e-05	2.25306e-05	8.50204e-06	1.12261e-05	2.84275e-06	1.59622e-05	1.87813e-05	4.03383e-06	1.05496e-05	3.57984e-07	8.95835e-07	4.1448e-06	1.8766e-06	2.74225e-06	4.74896e-07	1.08415e-05	1.40646e-05	2.43199e-05	1.12061e-05	2.13732e-07	1.18067e-07	Polyprenyltransferase (cytochrome oxidase assembly factor)	O
COG0110	0.00169843	0.0025743	0.00134819	0.00186084	0.00246935	0.00228131	0.00187114	0.00165699	0.00228297	0.00209491	0.00222755	0.00185294	0.00251365	0.00124634	0.00223122	0.00187006	0.00208303	0.00233204	0.00219964	0.00164651	0.00192756	0.00185618	0.00152648	0.00183486	0.00158441	0.00169128	0.00177805	0.00175125	0.00165693	0.00191566	0.00238793	0.00180765	0.00174077	0.00188433	0.00204767	0.00230424	0.00185909	0.00197911	0.00203354	Acetyltransferase (isoleucine patch superfamily)	R
COG0111	0.00082647	0.000793364	0.000570952	0.000736223	0.000851025	0.000797834	0.000871313	0.000727556	0.000686471	0.000846173	0.000693162	0.000700015	0.000733686	0.000747709	0.000755206	0.000866379	0.000770841	0.000776617	0.000769545	0.000717278	0.000672107	0.000872547	0.000815166	0.00073649	0.000813334	0.000698682	0.000718992	0.000790156	0.000739776	0.000810873	0.000661629	0.00075177	0.00078794	0.000743099	0.00154582	0.000685733	0.000873103	0.000753589	0.000815463	Phosphoglycerate dehydrogenase and related dehydrogenases	HE
COG0112	0.00023519	0.000186558	0.000284011	0.000181807	0.000205173	0.000257458	0.0002144	0.000290303	0.00017453	0.000295535	0.000225758	0.00028542	0.000176446	0.000354476	0.00026616	0.000214338	0.000265452	0.000276186	0.000272434	0.000267568	0.000264011	0.000272208	0.00024389	0.000258973	0.000286393	0.000262218	0.000267411	0.00025822	0.00026409	0.000249147	0.000314651	0.000250147	0.000256524	0.000208614	0.000928079	0.000238364	0.000269759	0.000360952	0.000448798	Glycine/serine hydroxymethyltransferase	E
COG0113	7.55496e-05	0.000126305	0.000193389	6.6905e-05	4.6899e-05	7.28064e-05	8.41582e-05	6.79288e-05	0.000161337	8.64236e-05	7.49337e-05	8.95729e-05	7.21766e-05	0.000128115	9.12083e-05	8.46647e-05	9.34007e-05	9.8025e-05	9.50303e-05	8.33924e-05	7.93584e-05	7.89055e-05	8.93322e-05	4.13577e-05	6.52832e-05	0.000114979	3.27638e-05	0.000108168	5.86167e-05	9.64834e-05	4.64501e-05	0.000172547	0.000105431	6.01121e-05	0.000237419	0.000106367	7.70571e-05	6.99532e-05	9.3044e-05	Delta-aminolevulinic acid dehydratase	H
COG0114	0.000190826	0.000505677	0.000168687	0.000284605	0.000390422	0.000134654	0.000273431	0.000137089	0.000371229	0.000142617	0.000299236	0.00020345	0.000307435	0.000178838	0.000142394	0.000276535	0.000150242	0.00014773	0.000149732	0.000134908	0.000240184	0.000160498	0.00015942	0.000163302	0.000168755	0.000135679	0.00012226	0.000103614	8.35883e-05	0.000173692	8.55512e-05	0.000153512	0.00010355	0.000266121	0.000411378	0.000196001	0.000155693	0.000193418	0.000203455	Fumarase	C
COG0115	0.000375661	0.000314755	0.000363017	0.000397198	0.000489041	0.000453594	0.000428738	0.000352665	0.000338099	0.000526002	0.00041989	0.000474041	0.000389012	0.000367686	0.000442895	0.000429413	0.000417826	0.000447079	0.000435556	0.000348178	0.000356803	0.000416472	0.00038715	0.000398401	0.000430852	0.00035954	0.000496856	0.000405017	0.000337098	0.000427515	0.000532913	0.000516572	0.000402537	0.000418621	0.000519021	0.000390994	0.00041451	0.000403185	0.000407301	Branched-chain amino acid aminotransferase/4-amino-4-deoxychorismate lyase	EH
COG0117	0.000297352	0.000266154	0.000266627	0.000253661	0.000325193	0.000297061	0.000318702	0.00024964	0.000189651	0.000277544	0.000285692	0.000270697	0.000265635	0.000253698	0.000292528	0.000315545	0.000269252	0.000285011	0.000279991	0.000245509	0.000302945	0.000253492	0.000310378	0.000221232	0.000267359	0.00025667	0.000303276	0.000281859	0.00029701	0.00023819	0.000338328	0.000274733	0.00028294	0.000289844	0.000323052	0.000238422	0.000255631	0.000279012	0.00028011	Pyrimidine deaminase	H
COG0118	0.00022364	0.000133478	0.000206689	0.000162511	0.000201427	0.000204709	0.000201081	0.000183318	0.000137251	0.000198154	0.000194602	0.000212506	0.000181147	0.000200304	0.000198511	0.000198325	0.000192261	0.00019603	0.000202639	0.000168768	0.000185465	0.000194826	0.000222375	0.000168145	0.000192179	0.000220949	0.000215769	0.000225163	0.000247154	0.000224298	0.000227739	0.000222761	0.000228064	0.000177802	0.000250389	0.000190787	0.000192553	0.000224319	0.000225478	Glutamine amidotransferase	E
COG0119	0.000793228	0.000423521	0.000802656	0.000591322	0.000667505	0.000682198	0.000636368	0.00072271	0.000626066	0.000737871	0.00065296	0.00074908	0.000588315	0.000770564	0.000645683	0.000640061	0.000629352	0.000645919	0.000644226	0.000648511	0.00058472	0.000683607	0.000776352	0.000591177	0.000731918	0.000820718	0.000676589	0.000725007	0.000928392	0.000741895	0.000782366	0.000659631	0.000724602	0.000620431	0.00097339	0.000556465	0.000692682	0.000787153	0.000803958	Isopropylmalate/homocitrate/citramalate synthases	E
COG0120	2.45793e-05	0.000114021	1.35208e-05	4.07861e-05	5.05763e-05	7.42148e-05	6.44875e-05	2.8844e-05	0.000147726	4.45933e-05	5.52489e-05	8.5453e-05	4.91532e-05	2.02267e-05	6.55799e-05	6.37687e-05	6.30307e-05	7.25233e-05	7.00158e-05	4.35521e-05	3.47609e-05	4.26946e-05	3.23375e-05	5.40734e-05	2.87386e-05	2.40302e-05	2.89661e-05	5.22315e-05	1.44156e-05	4.61194e-05	1.84861e-05	3.05016e-05	4.87044e-05	3.76924e-05	6.20994e-05	7.78852e-05	4.24851e-05	1.51146e-05	1.40288e-05	Ribose 5-phosphate isomerase	G
COG0121	7.75216e-06	2.28664e-05	7.82281e-06	2.53469e-05	3.61187e-05	2.24467e-05	7.0209e-05	1.16031e-05	2.32302e-05	1.8159e-05	1.30028e-05	3.49637e-05	3.053e-05	1.34252e-05	2.56259e-05	7.02555e-05	1.62546e-05	1.82567e-05	2.49239e-05	2.06545e-05	4.37827e-05	3.3926e-05	2.08734e-05	1.00452e-05	1.21375e-05	1.08913e-05	2.25157e-05	5.13224e-05	8.89828e-06	2.59104e-05	2.6681e-05	6.8796e-06	5.11388e-05	6.35195e-06	6.57087e-05	1.48989e-05	3.58065e-05	1.48908e-05	1.52749e-05	Predicted glutamine amidotransferase	R
COG0122	0.000235908	4.26292e-05	8.28999e-05	7.91852e-05	6.78656e-05	0.000126561	0.00017528	0.000151145	4.67354e-05	9.54565e-05	5.55961e-05	0.000134135	7.29578e-05	0.000124197	0.000128433	0.000177079	0.000137658	0.000125844	0.000127378	0.000190202	0.000102842	0.000133178	0.000121628	0.000148394	0.000176085	0.000172753	9.97946e-05	0.00014697	0.000239075	0.000128749	5.21895e-05	0.000105437	0.00014963	9.81053e-05	6.84446e-05	0.000104941	0.000132794	0.000160482	0.000146501	3-methyladenine DNA glycosylase/8-oxoguanine DNA glycosylase	L
COG0123	6.64787e-06	2.50388e-06	1.66843e-05	5.22047e-05	1.67223e-05	7.78164e-06	3.87027e-05	7.39581e-06	2.50532e-05	7.84772e-06	1.64188e-05	1.59115e-05	4.91816e-05	1.75156e-05	6.74583e-06	3.90722e-05	7.13852e-06	6.38429e-06	7.51996e-06	1.03622e-05	4.43092e-05	2.04482e-05	6.97295e-06	1.59352e-05	7.69836e-06	7.64254e-06	6.34656e-06	2.53319e-06	3.4288e-06	9.81777e-06	2.26572e-06	5.61632e-05	1.99023e-06	1.59586e-05	3.89222e-05	1.09723e-05	2.00851e-05	3.91616e-06	4.31529e-06	Deacetylases, including yeast histone deacetylase and acetoin utilization protein	BQ
COG0124	0.000372047	0.000359423	0.000336683	0.000312418	0.000469751	0.00041783	0.00041061	0.000421706	0.000306976	0.000393741	0.000408769	0.00041074	0.000393003	0.000387217	0.000403349	0.000412068	0.000419248	0.000415951	0.000409949	0.000444627	0.000451769	0.000433925	0.000326975	0.000432072	0.000447489	0.000353737	0.000371564	0.000342391	0.000333169	0.000357355	0.000320958	0.000369634	0.000337315	0.00040487	0.000412842	0.000408798	0.000441044	0.000392935	0.000374984	Histidyl-tRNA synthetase	J
COG0126	0.000632287	0.000377494	0.000554009	0.000510251	0.000630072	0.000621987	0.000581663	0.000715479	0.000383898	0.00070005	0.000557812	0.000730128	0.000491452	0.000666842	0.000642965	0.000582322	0.000656051	0.000634061	0.000651949	0.000704773	0.000729929	0.000702421	0.000718319	0.00075493	0.000670113	0.000695105	0.000706766	0.000847323	0.000690197	0.000746993	0.000582159	0.000769018	0.000854163	0.000582983	0.000731177	0.000553085	0.000703376	0.000633366	0.000610293	3-phosphoglycerate kinase	G
COG0127	0.000358145	0.000211143	0.00035232	0.000213866	0.000256001	0.00024741	0.000295018	0.000328727	0.000181813	0.000305713	0.000242107	0.000308832	0.000237892	0.0003171	0.000251088	0.000298375	0.000247808	0.000252979	0.000253164	0.000282179	0.000273725	0.000285	0.000253836	0.000305004	0.000277663	0.000277202	0.000285181	0.000271471	0.000288287	0.000271229	0.000341699	0.000288037	0.000271771	0.000208558	0.000315793	0.000243042	0.000283637	0.000270148	0.000271781	Xanthosine triphosphate pyrophosphatase	F
COG0128	0.0003187	0.000238559	0.000361147	0.000243584	0.000400821	0.000293239	0.000377044	0.000301987	0.000237061	0.000347596	0.000314996	0.000388426	0.000278958	0.000387767	0.000320858	0.000374884	0.000311579	0.000316534	0.000323639	0.00031606	0.000323261	0.000352804	0.000356283	0.000290195	0.000319197	0.000323739	0.000389565	0.000420915	0.00030975	0.000291775	0.000421768	0.000346021	0.000421332	0.000272306	0.000403361	0.000296912	0.000352795	0.000366626	0.000354467	5-enolpyruvylshikimate-3-phosphate synthase	E
COG0129	0.00111214	0.000876399	0.000855595	0.000809386	0.00101309	0.000943643	0.00106075	0.00092873	0.000875862	0.000951879	0.00092487	0.00107418	0.000958087	0.000890347	0.000959616	0.00106452	0.000935454	0.000933633	0.000969401	0.000778718	0.000823037	0.000881387	0.00103711	0.000880038	0.000944741	0.00101166	0.000865356	0.00111891	0.00119611	0.000853168	0.00108073	0.000881478	0.00111548	0.000814319	0.00155945	0.000790466	0.000880455	0.00105782	0.0011076	Dihydroxyacid dehydratase/phosphogluconate dehydratase	EG
COG0130	0.000625002	0.000488877	0.000512434	0.0005655	0.00070143	0.000615565	0.000653615	0.000680311	0.000436133	0.000692928	0.00060252	0.000636575	0.000608858	0.000614816	0.000612972	0.000655016	0.00061807	0.000619739	0.00062375	0.000695452	0.000696782	0.000693801	0.000641278	0.000702249	0.000674324	0.000597002	0.000644895	0.000593812	0.000542637	0.000677802	0.000639761	0.000677664	0.000589306	0.00062891	0.000724236	0.000558393	0.000691118	0.000637588	0.000618783	Pseudouridine synthase	J
COG0131	0.000331647	0.000182776	0.000344606	0.000232455	0.000352459	0.000320341	0.000305639	0.000236858	0.000316638	0.000314725	0.000346907	0.000284472	0.000250735	0.000306397	0.000309138	0.000305016	0.000280738	0.000304554	0.000304964	0.000220073	0.000283757	0.000260536	0.000259383	0.000239411	0.00028545	0.000262039	0.000289776	0.000261711	0.000244915	0.000287117	0.000292058	0.000325988	0.000258326	0.000311243	0.000485297	0.000254948	0.000257962	0.000373944	0.000376176	Imidazoleglycerol-phosphate dehydratase	E
COG0133	0.000159449	1.94609e-05	8.44618e-05	2.27055e-05	8.29109e-05	6.51996e-05	0.000103267	0.000100312	1.70616e-05	8.11305e-05	6.14519e-05	0.000167369	4.91385e-05	7.92621e-05	8.63009e-05	0.000105276	8.42755e-05	8.97902e-05	9.28752e-05	8.54291e-05	8.34573e-05	7.32154e-05	0.000111587	5.24985e-05	8.79108e-05	0.0001595	4.40842e-05	0.000136901	0.000249276	9.16944e-05	6.2946e-05	5.29456e-05	0.000135734	4.5681e-05	0.000401575	6.4323e-05	7.5041e-05	0.000184116	0.000202039	Tryptophan synthase beta chain	E
COG0134	0.000599131	0.000421562	0.000565046	0.00040425	0.000511978	0.000424091	0.000542218	0.000413843	0.000371436	0.000466745	0.000545184	0.000489133	0.000461876	0.000423236	0.000437783	0.000540091	0.00041354	0.000452847	0.000428312	0.000339887	0.000436167	0.000417993	0.000502587	0.000257328	0.000389055	0.000537208	0.000563972	0.000434934	0.000691689	0.000433612	0.000687288	0.000482515	0.000430964	0.000489897	0.000812143	0.000408527	0.000416303	0.000673089	0.000679063	Indole-3-glycerol phosphate synthase	E
COG0135	0.000332502	0.000366028	0.000389742	0.000377361	0.000316901	0.000290633	0.000396509	0.000246129	0.000314082	0.000288863	0.000389859	0.000386491	0.000385555	0.000295808	0.000284592	0.000398608	0.000274203	0.00029531	0.000293631	0.00019883	0.000279905	0.000306344	0.000317057	0.000183384	0.000251713	0.000277459	0.000420517	0.000249038	0.00028412	0.000300049	0.000542228	0.000301148	0.000248017	0.000357061	0.000520931	0.000274114	0.000305305	0.000367191	0.000364271	Phosphoribosylanthranilate isomerase	E
COG0136	0.000259631	0.000195146	0.000270809	0.000228371	0.000268303	0.00025919	0.00025731	0.000263272	0.000185914	0.000293741	0.000268269	0.000310389	0.000223243	0.000277411	0.000265806	0.000260091	0.000268828	0.000267956	0.000276477	0.000281376	0.000282723	0.000305763	0.000270451	0.000283579	0.000278588	0.000279105	0.000297146	0.000281284	0.000271678	0.000275115	0.000298927	0.000272339	0.000282574	0.000249137	0.000286824	0.00026921	0.00030663	0.000255947	0.000247992	Aspartate-semialdehyde dehydrogenase	E
COG0137	0.000669063	0.000406551	0.000712478	0.000441821	0.000611757	0.000749968	0.000606845	0.00068278	0.000372727	0.000714658	0.000563447	0.000827906	0.000495751	0.000723014	0.000760678	0.000615496	0.000747994	0.000716613	0.000746415	0.000681471	0.000637965	0.000657422	0.000706416	0.000682568	0.000799799	0.000764477	0.000752279	0.000993746	0.000787353	0.000839728	0.000815833	0.000687561	0.000995167	0.000565595	0.000810504	0.000596017	0.000651206	0.000718997	0.000735831	Argininosuccinate synthase	E
COG0138	0.000355949	0.000326655	0.000496834	0.000346854	0.000393908	0.000394947	0.000376272	0.000315994	0.000296759	0.000431369	0.000373054	0.000395003	0.00037888	0.000423436	0.000378998	0.000374766	0.000359289	0.000387549	0.000374664	0.00029065	0.000308928	0.000317269	0.0003564	0.00029063	0.000379049	0.000321683	0.000523777	0.000339423	0.000282834	0.000369218	0.000664643	0.000472881	0.000333089	0.000360897	0.000606686	0.000339757	0.000316491	0.000366712	0.000385026	AICAR transformylase/IMP cyclohydrolase PurH (only IMP cyclohydrolase domain in Aful)	F
COG0139	1.36704e-05	8.37645e-06	1.21388e-05	2.13353e-06	2.14621e-05	1.23553e-05	2.47992e-05	6.10647e-06	3.55713e-06	1.38863e-05	8.6331e-06	2.08758e-05	1.58739e-05	1.61079e-05	1.51995e-05	2.3756e-05	1.04901e-05	1.20083e-05	1.64323e-05	1.39648e-05	1.63888e-05	3.42877e-05	2.095e-05	5.79463e-06	7.2619e-06	1.1739e-05	2.2404e-05	2.2808e-05	6.58649e-06	1.3097e-05	1.1671e-05	4.66292e-06	2.24051e-05	7.79998e-06	2.59413e-05	1.59265e-05	3.23646e-05	1.25017e-05	9.57035e-06	Phosphoribosyl-AMP cyclohydrolase	E
COG0140	0.000156461	0.000150098	0.000179132	0.000165768	0.000185128	0.000217071	0.000175396	0.00014773	0.000183576	0.000177658	0.000186486	0.000153697	0.00016972	0.000162883	0.00020074	0.000173166	0.000199217	0.000188469	0.000190892	0.000175916	0.000155133	0.000161106	0.000172536	0.000153282	0.000164484	0.000162788	0.000214065	0.000187203	7.49542e-05	0.000175919	0.000235608	0.000195672	0.000184966	0.000184736	0.000238866	0.000178551	0.000159613	0.000159078	0.000158331	Phosphoribosyl-ATP pyrophosphohydrolase	E
COG0141	0.000552477	0.00042217	0.000522433	0.000385292	0.000509115	0.000564609	0.000506231	0.000465126	0.000434621	0.000562963	0.000498953	0.000560725	0.000529437	0.000468631	0.000585663	0.000504683	0.000548065	0.000562704	0.00057376	0.000441458	0.000486899	0.000483496	0.000523576	0.000436496	0.000459897	0.000563596	0.000481956	0.000577938	0.000547877	0.000536607	0.000514578	0.000519312	0.000575893	0.000450064	0.000620829	0.000472918	0.000483721	0.000559986	0.000557701	Histidinol dehydrogenase	E
COG0142	0.000502032	0.000472343	0.000433713	0.000483798	0.000506355	0.000411307	0.000536219	0.00038672	0.000440886	0.000459103	0.000497124	0.000409256	0.000508916	0.000395635	0.000380636	0.000534917	0.000373652	0.000396441	0.000384981	0.000352421	0.000371173	0.000418622	0.000397906	0.000383918	0.000396789	0.000355539	0.000533109	0.000340142	0.000307183	0.000411279	0.000565865	0.000479498	0.000343496	0.000456841	0.000560242	0.000401904	0.000422805	0.000451424	0.000442547	Geranylgeranyl pyrophosphate synthase	H
COG0143	0.000483987	0.000336785	0.000532143	0.000366764	0.000478081	0.000478843	0.00052132	0.000554045	0.000298272	0.00052788	0.000433129	0.000573556	0.000410642	0.000572702	0.000492034	0.000526705	0.000482776	0.000481234	0.000490282	0.000529575	0.000521965	0.000510385	0.000505611	0.000614333	0.000529649	0.000485477	0.000467377	0.000634955	0.000567892	0.000525611	0.000456053	0.000465128	0.000638564	0.000415048	0.000690447	0.000414581	0.000514693	0.000547095	0.000556966	Methionyl-tRNA synthetase	J
COG0144	0.000445462	0.000225809	0.000373788	0.000272173	0.000361977	0.000349953	0.000454195	0.000447164	0.000264457	0.000396885	0.000353949	0.00049956	0.000345043	0.000482362	0.000371315	0.000456797	0.000387823	0.000372536	0.000395174	0.000428133	0.000436191	0.000458087	0.000416707	0.000416567	0.000438795	0.000449384	0.000383849	0.000489497	0.000497507	0.000449277	0.000375561	0.000411749	0.000493873	0.000335098	0.000466939	0.00034149	0.000456197	0.00045193	0.00045207	tRNA and rRNA cytosine-C5-methylases	J
COG0145	2.06228e-05	0.00010172	0.000119027	5.66207e-05	9.90861e-05	6.83456e-05	0.000105204	4.53668e-05	8.53699e-05	4.47238e-05	0.000108874	0.0001073	0.000176276	9.39896e-05	7.27085e-05	0.000104428	6.05578e-05	7.32256e-05	7.7697e-05	3.84692e-05	8.44003e-05	7.85754e-05	7.11856e-05	7.41043e-05	7.49906e-05	4.81813e-05	4.78504e-05	0.000113294	0.000246361	9.24791e-05	2.51783e-05	3.93584e-05	0.000111484	3.26555e-05	0.00021936	6.46959e-05	7.82101e-05	3.96588e-05	4.8548e-05	N-methylhydantoinase A/acetone carboxylase, beta subunit	EQ
COG0147	0.00044958	0.000642503	0.000434841	0.000546721	0.000558178	0.000484636	0.000576387	0.00039139	0.000669387	0.000459106	0.00057997	0.000555768	0.000665777	0.000378323	0.000471194	0.000571766	0.000444512	0.000491057	0.000465884	0.000319576	0.000421699	0.000435694	0.000435153	0.00032607	0.000434391	0.00039765	0.000650312	0.00041094	0.000373647	0.000463561	0.000716246	0.00051324	0.000412393	0.000532896	0.00079273	0.000441009	0.000434901	0.00054009	0.000568134	Anthranilate/para-aminobenzoate synthases component I	EH
COG0148	0.000194958	0.000144578	0.000214208	9.45211e-05	0.000193372	0.000252135	0.000183221	0.000200402	0.000178412	0.000177332	0.000109133	0.000231054	8.9052e-05	0.000184478	0.000270826	0.000181987	0.000247448	0.000277119	0.000278816	0.000215442	0.00024887	0.000154637	0.000201444	0.000180499	0.00020577	0.000257086	0.000232525	0.000284907	0.000298416	0.000191166	0.000266102	0.000105191	0.000281915	0.000123656	0.000232253	0.000177394	0.000152666	0.000202266	0.000212762	Enolase	G
COG0149	0	0	0	2.60773e-06	7.07888e-08	0	7.86612e-07	0	0	0	0	0	2.65242e-06	0	0	1.05627e-06	5.80008e-06	0	0	3.46716e-05	1.02187e-07	2.26346e-08	0	0	0	2.0675e-07	0	0	0	0	0	0	0	1.2503e-07	1.1468e-06	0	0	0	6.36566e-08	Triosephosphate isomerase	G
COG0151	0.000515587	0.00040045	0.000552822	0.000431836	0.000538205	0.000503444	0.000501394	0.000441083	0.000387269	0.000529357	0.000517652	0.000577468	0.000446606	0.000543772	0.000491619	0.000500655	0.000470017	0.000502988	0.000504902	0.000406388	0.000456391	0.000465973	0.000524778	0.00041782	0.000546635	0.000508135	0.000556329	0.000552193	0.000557295	0.00052736	0.000591315	0.000549796	0.000554824	0.000464986	0.000499453	0.000420844	0.000466527	0.000501762	0.000477374	Phosphoribosylamine-glycine ligase	F
COG0152	0.000250493	0.000180369	0.000264515	0.000206832	0.000254323	0.0002744	0.000259549	0.000263338	0.000180491	0.000292733	0.000238472	0.000279261	0.000200633	0.000282414	0.000269909	0.000259532	0.000272996	0.000278767	0.000275339	0.000261609	0.000248678	0.000281729	0.000277734	0.000257398	0.000282165	0.00026646	0.000282169	0.000306065	0.000287096	0.000294314	0.000256158	0.000301746	0.00030342	0.000232467	0.000284525	0.000254715	0.000278867	0.000249807	0.000253177	Phosphoribosylaminoimidazolesuccinocarboxamide (SAICAR) synthase	F
COG0153	0.00031849	0.000203105	0.000327701	0.000241657	0.000306599	0.000309488	0.000329915	0.000330121	0.000296308	0.000312278	0.000274346	0.000372187	0.000240157	0.000334104	0.000330228	0.00032863	0.000346098	0.000307786	0.000329967	0.000316071	0.000301015	0.000325887	0.000340711	0.000302035	0.000298729	0.000317613	0.000275077	0.000393219	0.000319725	0.000315098	0.000292734	0.000278699	0.000389368	0.000251122	0.000292278	0.000270132	0.000331854	0.000378827	0.000385335	Galactokinase	G
COG0154	0.000105885	2.61935e-05	7.0163e-05	1.44915e-05	6.19994e-05	5.21647e-05	8.29796e-05	8.00072e-05	1.11409e-05	7.88647e-05	4.66679e-05	8.49771e-05	1.26684e-05	7.94905e-05	7.14074e-05	8.53436e-05	6.95167e-05	7.01189e-05	7.56374e-05	0.000100162	0.000123628	9.4612e-05	9.50201e-05	6.45005e-05	8.89608e-05	0.000142387	5.80585e-05	0.000103523	0.000208126	8.71646e-05	5.53287e-05	5.92718e-05	0.00010233	3.57601e-05	0.000172217	4.58098e-05	9.34335e-05	0.000119215	0.000119461	Asp-tRNAAsn/Glu-tRNAGln amidotransferase A subunit and related amidases	J
COG0155	0.000148099	1.39939e-05	0.000112029	5.03903e-05	8.16336e-05	4.77456e-05	0.000124399	6.44133e-05	3.46592e-05	6.35141e-05	2.58767e-05	0.000125341	6.86128e-05	7.12166e-05	6.49653e-05	0.000123184	6.62958e-05	6.8514e-05	7.16014e-05	8.1483e-05	9.63962e-05	6.60564e-05	0.000118471	4.52594e-05	5.13951e-05	0.000152268	2.53121e-05	0.000113596	0.000218836	7.51437e-05	4.4052e-05	3.5299e-05	0.000114044	3.43772e-05	0.000250282	6.26366e-05	6.5321e-05	0.000145589	0.000169632	Sulfite reductase, beta subunit (hemoprotein)	P
COG0156	0.000616841	0.00095897	0.00034044	0.000902666	0.000703044	0.000609163	0.000782811	0.000556615	0.000750204	0.000648481	0.000823847	0.000482184	0.000875855	0.000453267	0.000607557	0.000787111	0.000580752	0.00066191	0.000610608	0.000496362	0.000639071	0.000585434	0.000594682	0.000524579	0.000621376	0.000552915	0.000454655	0.000446451	0.000472237	0.000665595	0.000352453	0.00061212	0.000449392	0.000746257	0.00108544	0.000607836	0.000587356	0.000672995	0.000734303	7-keto-8-aminopelargonate synthetase and related enzymes	H
COG0159	0.000259774	0.000175267	0.000202306	0.00019128	0.000231474	0.000168867	0.000284654	0.000176689	0.000184288	0.000196719	0.000219033	0.000233721	0.000277168	0.000174041	0.000173661	0.000279404	0.000171947	0.000183539	0.000175435	0.000142613	0.000180243	0.000174328	0.000213712	0.000121423	0.000198719	0.000209638	0.000202879	0.000191968	0.000251737	0.000193861	0.000262378	0.000189317	0.000192081	0.000196366	0.000356117	0.000166211	0.0001747	0.000283477	0.000289852	Tryptophan synthase alpha chain	E
COG0160	0.00062863	0.000432059	0.000297709	0.000554958	0.000621011	0.000543061	0.000818579	0.000460718	0.000394993	0.000565466	0.000571396	0.000623677	0.000432823	0.000450748	0.000541989	0.000815712	0.000549862	0.000522842	0.000547482	0.000542498	0.000547646	0.000642627	0.000601184	0.000432285	0.000565717	0.000539061	0.00061227	0.000647263	0.000361046	0.000593363	0.000278441	0.000467831	0.000644102	0.000373365	0.00134425	0.000471673	0.000638469	0.000536709	0.000599523	4-aminobutyrate aminotransferase and related aminotransferases	E
COG0161	1.04453e-07	9.98726e-07	5.39723e-07	9.35428e-08	7.81151e-07	7.78431e-07	3.82769e-06	1.63784e-06	4.78581e-06	2.15411e-06	2.02878e-06	2.6977e-06	9.83672e-07	1.24221e-06	5.1619e-07	3.72581e-06	5.40208e-07	3.1617e-07	7.21253e-07	5.93777e-07	3.80367e-06	3.37515e-06	8.50123e-06	1.23887e-06	9.50136e-07	6.28989e-07	1.64946e-06	9.26085e-07	5.42152e-07	3.18107e-07	3.53715e-07	2.05189e-06	1.02326e-06	7.1407e-07	1.03131e-06	2.94313e-07	3.70388e-06	1.52557e-06	1.39766e-06	Adenosylmethionine-8-amino-7-oxononanoate aminotransferase	H
COG0162	0.000317695	0.00024272	0.000398986	0.000231143	0.000322579	0.000300668	0.000292044	0.000422062	0.000179856	0.0003104	0.00027577	0.000345396	0.000257695	0.000393685	0.000309533	0.000290561	0.000313446	0.000309562	0.000314905	0.000387451	0.000352716	0.000358759	0.000320689	0.000375851	0.000333572	0.000324376	0.000336081	0.000357745	0.000365224	0.000354705	0.000358936	0.000373051	0.000362907	0.000283362	0.000341293	0.000269398	0.000360667	0.000308244	0.000302111	Tyrosyl-tRNA synthetase	J
COG0163	5.6912e-06	8.12235e-06	1.03025e-05	4.68098e-05	2.7253e-05	2.48873e-05	3.29126e-05	1.95941e-05	8.19512e-06	1.19485e-05	8.20816e-06	1.63479e-05	2.83762e-05	1.2424e-05	2.55824e-05	3.33116e-05	2.8976e-05	2.65517e-05	2.7921e-05	3.39956e-05	2.63041e-05	3.45411e-05	1.54398e-05	3.06157e-05	2.86955e-05	2.3652e-05	1.50658e-05	1.72539e-05	2.50397e-05	7.93537e-06	1.59789e-05	9.22897e-06	1.77824e-05	2.62682e-05	0.000146307	3.73132e-05	3.58814e-05	3.15371e-05	4.85536e-05	3-polyprenyl-4-hydroxybenzoate decarboxylase	H
COG0165	0.000420058	0.00038722	0.00030835	0.000453203	0.000534758	0.00039259	0.000421575	0.000350359	0.000319353	0.000385651	0.000418607	0.000419442	0.000451203	0.000301515	0.000394472	0.000419174	0.000361636	0.000390075	0.000380629	0.000318323	0.000382274	0.000346805	0.000483626	0.000330445	0.000375176	0.000388452	0.000384357	0.000403607	0.000332164	0.000408286	0.000380384	0.000371725	0.000404089	0.00041687	0.000636544	0.000346958	0.000348518	0.000430853	0.000441684	Argininosuccinate lyase	E
COG0167	0.000389995	0.000373048	0.000350397	0.00039274	0.000433547	0.000529095	0.000436282	0.000407632	0.000369757	0.000490304	0.000422321	0.000475755	0.000350998	0.000420984	0.000506671	0.000431749	0.00049143	0.000500801	0.000512333	0.000431402	0.000439078	0.000514849	0.000481328	0.000435094	0.000491952	0.000438319	0.000494337	0.000544035	0.000389045	0.000500502	0.000478693	0.000444548	0.000544416	0.000406382	0.000641211	0.000464799	0.000516093	0.000433143	0.000435908	Dihydroorotate dehydrogenase	F
COG0171	0.000386407	0.000267719	0.000284795	0.000354447	0.000275617	0.000402871	0.000380853	0.000407376	0.000248903	0.000401949	0.000321549	0.000415899	0.000305716	0.000385247	0.000419213	0.000380426	0.000412026	0.000411406	0.000425912	0.00044855	0.000400204	0.000475508	0.000432172	0.00039034	0.000454695	0.000509569	0.000366031	0.000461204	0.000504657	0.000415799	0.00031804	0.000372528	0.000461939	0.000492745	0.000448059	0.00036304	0.00047754	0.000400177	0.00038431	NAD synthase	H
COG0174	0.000246559	0.000164496	0.000115401	0.000140176	0.000228747	0.000219864	0.000231688	0.000179551	0.000168791	0.000167137	0.000214293	0.000252347	0.00018273	0.00016778	0.000224467	0.000238025	0.000209197	0.000219962	0.000220101	0.000176804	0.000222053	0.000196713	0.000182065	0.000186687	0.00021055	0.000213789	0.000116097	0.000263163	0.000271461	0.000208413	9.63685e-05	0.000163802	0.000263881	0.000197515	0.000248107	0.000173819	0.0001964	0.000231344	0.00023172	Glutamine synthetase	E
COG0175	0.000420467	0.000315277	0.000476107	0.000442126	0.000459999	0.00040498	0.000407876	0.000504433	0.000326293	0.00044508	0.000413353	0.000450382	0.000440159	0.000581328	0.000427217	0.000410095	0.000435895	0.000422335	0.000412055	0.000517558	0.000496171	0.000587624	0.000420298	0.00041132	0.000484623	0.000526224	0.000410521	0.000439953	0.000467264	0.000560646	0.000500514	0.000511828	0.000444236	0.000421871	0.000741128	0.000389885	0.000592941	0.00047679	0.000511408	3'-phosphoadenosine 5'-phosphosulfate sulfotransferase (PAPS reductase)/FAD synthetase and related enzymes	EH
COG0176	0.000566707	0.00037322	0.000397923	0.000422419	0.000524616	0.00046615	0.000635311	0.000445118	0.00036705	0.000422404	0.000540475	0.000541435	0.000521409	0.000412872	0.000454459	0.000635266	0.00044236	0.000478882	0.000467014	0.00041805	0.000466801	0.000448281	0.000486043	0.000457057	0.000461131	0.000493869	0.000381628	0.000479067	0.00058505	0.000435908	0.000391093	0.000384394	0.000478331	0.000449861	0.000840223	0.000444934	0.000446541	0.000517259	0.000524347	Transaldolase	G
COG0177	0.000401168	0.000333432	0.000397821	0.000367765	0.000456628	0.000414065	0.000474687	0.000405338	0.000303927	0.000429848	0.000421723	0.000404517	0.000397444	0.000436768	0.000422079	0.000478712	0.000417816	0.000426665	0.000432108	0.000434445	0.000447185	0.000472685	0.000415868	0.000439355	0.000442943	0.000402948	0.000487955	0.000455718	0.000347582	0.00045636	0.000487115	0.000444565	0.000455519	0.000377796	0.000402491	0.000353811	0.000470084	0.000380153	0.00035797	Predicted EndoIII-related endonuclease	L
COG0179	0.000529853	0.000392398	0.000335459	0.00049741	0.000585367	0.000454382	0.000649187	0.000345226	0.000391351	0.00040916	0.000373626	0.000374206	0.000577698	0.000382372	0.000433035	0.000647527	0.00042218	0.000435928	0.00043398	0.000366992	0.000450485	0.000425912	0.000420506	0.000382567	0.000378183	0.00041516	0.000400393	0.000433544	0.000401379	0.000364102	0.000337991	0.000356764	0.000437121	0.000432207	0.000467904	0.000344887	0.000426166	0.000417689	0.000400539	2-keto-4-pentenoate hydratase/2-oxohepta-3-ene-1,7-dioic acid hydratase (catechol pathway)	Q
COG0180	0.000301823	0.000201144	0.000362653	0.00020939	0.000291888	0.000305404	0.000285242	0.000387594	0.000203591	0.00030745	0.000247138	0.000331842	0.000241926	0.000364905	0.000304945	0.000282984	0.000306997	0.000294718	0.000307002	0.000384533	0.000353492	0.000338345	0.000308881	0.000331495	0.000319059	0.000311709	0.000377137	0.00035802	0.000316128	0.000315263	0.000419476	0.000297939	0.000354568	0.000245447	0.000311836	0.000269895	0.000339661	0.00029646	0.000275104	Tryptophanyl-tRNA synthetase	J
COG0181	0.000120946	9.9745e-06	6.14349e-05	3.62695e-05	5.5221e-05	3.5363e-05	6.42864e-05	6.98321e-05	2.19202e-05	4.59682e-05	1.48876e-05	8.91848e-05	3.73954e-05	4.37837e-05	5.1343e-05	6.33343e-05	5.60158e-05	5.3227e-05	5.58724e-05	7.82114e-05	4.39005e-05	4.18377e-05	7.90463e-05	2.01979e-05	6.53366e-05	0.000119406	2.59101e-05	6.72239e-05	0.000201258	5.19124e-05	4.19613e-05	4.79602e-05	6.75146e-05	3.11507e-05	0.000199705	3.15729e-05	4.05618e-05	9.48969e-05	0.000104309	Porphobilinogen deaminase	H
COG0182	4.07458e-05	1.58576e-05	2.06829e-05	1.21684e-05	1.89444e-05	2.50779e-05	2.91848e-05	3.51865e-05	4.53463e-05	3.39763e-05	1.98103e-05	5.13674e-05	2.81998e-05	7.68368e-05	2.61786e-05	2.88967e-05	2.2498e-05	2.35672e-05	2.47428e-05	2.89403e-05	2.43877e-05	5.42874e-05	2.31535e-05	4.87229e-05	7.37318e-05	3.1434e-05	4.43942e-05	1.12205e-05	2.09701e-05	6.68339e-05	1.89097e-05	3.65794e-05	1.0181e-05	2.68405e-05	2.61871e-05	2.99632e-05	5.42094e-05	8.6225e-06	8.56591e-06	Predicted translation initiation factor 2B subunit, eIF-2B alpha/beta/delta family	J
COG0183	2.80413e-05	1.28613e-06	1.60247e-05	1.43411e-05	9.49671e-06	4.18537e-05	2.39866e-05	2.76393e-05	1.21517e-05	2.73753e-05	7.36762e-06	2.65243e-05	1.42728e-05	3.79437e-05	4.78712e-05	2.42054e-05	4.00287e-05	5.34743e-05	4.97243e-05	2.46346e-05	3.12768e-05	2.18774e-05	2.4747e-05	3.61694e-05	3.93234e-05	3.85895e-05	2.37075e-05	6.71726e-05	3.57779e-05	4.62507e-05	9.58652e-06	3.49654e-05	6.96165e-05	1.5602e-05	1.85277e-05	1.2031e-05	2.34411e-05	1.47089e-05	1.49105e-05	Acetyl-CoA acetyltransferase	I
COG0185	0.000241322	0.000149019	0.000201997	0.000167315	0.000248461	0.00022904	0.000226042	0.000266539	0.000136574	0.000257189	0.000205831	0.000240466	0.000194993	0.000212442	0.000253603	0.000226065	0.000242365	0.000235999	0.000231752	0.000301886	0.00024873	0.000249429	0.000243468	0.00024834	0.000222396	0.000252583	0.000238181	0.000236631	0.000275949	0.000235904	0.000273536	0.000227577	0.000234616	0.000185423	0.000292096	0.000229716	0.000253055	0.000240859	0.000248775	Ribosomal protein S19	J
COG0188	0.00131053	0.000919769	0.0015044	0.00108976	0.00145496	0.00149043	0.0013841	0.00165586	0.00109988	0.00153914	0.00137066	0.00168692	0.00110104	0.00169692	0.00150307	0.00138596	0.00152433	0.00145755	0.00150119	0.0017765	0.00162702	0.00162229	0.00152355	0.00162925	0.0015559	0.00159426	0.00163503	0.00180257	0.00163936	0.00153188	0.00160652	0.00166915	0.00178488	0.00154618	0.00138492	0.00134201	0.00161903	0.00142425	0.00139457	Type IIA topoisomerase (DNA gyrase/topo II, topoisomerase IV), A subunit	L
COG0189	1.42138e-05	9.55233e-05	9.61377e-06	3.82827e-05	1.08896e-05	3.34934e-05	4.18825e-05	1.89852e-05	0.000216032	1.97909e-05	1.88034e-05	6.42266e-05	3.18614e-05	2.62636e-05	3.43203e-05	4.12943e-05	3.76869e-05	3.70151e-05	3.39963e-05	2.91511e-05	2.6412e-05	2.18298e-05	1.02792e-05	3.5941e-05	4.24095e-05	2.1272e-05	9.99841e-06	1.59538e-05	1.01971e-05	2.56226e-05	1.43946e-05	4.48345e-05	1.68117e-05	2.69269e-05	3.40076e-05	5.74087e-05	2.13707e-05	1.52334e-05	1.99287e-05	Glutathione synthase/Ribosomal protein S6 modification enzyme (glutaminyl transferase)	HJ
COG0191	0.000499724	0.00036348	0.000412892	0.00038226	0.000529299	0.000441372	0.000639106	0.000512659	0.000349767	0.000505792	0.000431583	0.000541996	0.00039528	0.000482061	0.000488334	0.000635088	0.000480763	0.000468102	0.000499234	0.000491816	0.000493315	0.000514277	0.000614618	0.000473507	0.00043669	0.000556945	0.000420838	0.0006568	0.000736371	0.000478273	0.000519123	0.00046624	0.000655716	0.000313385	0.00168846	0.000470482	0.000516682	0.000722264	0.000898819	Fructose/tagatose bisphosphate aldolase	G
COG0192	0.000423671	0.000215231	0.000323108	0.000249119	0.000359721	0.00035356	0.000358362	0.000354243	0.000224718	0.000361592	0.000307772	0.000391999	0.000287821	0.000412515	0.000355734	0.00036288	0.00035984	0.000357085	0.000358724	0.000349686	0.000344207	0.000395541	0.000409186	0.000397594	0.000415931	0.000358503	0.000361964	0.000411865	0.000387676	0.000377267	0.000364134	0.000379465	0.000411868	0.000288435	0.00034527	0.000299218	0.000401016	0.000348502	0.000347821	S-adenosylmethionine synthetase	H
COG0193	0.000254814	0.000164541	0.000256807	0.000179617	0.000242643	0.000234505	0.000227707	0.000287038	0.000154697	0.000268067	0.000217207	0.000250197	0.000184827	0.000290055	0.000234089	0.000226169	0.000245818	0.000235531	0.000242763	0.000319268	0.000270063	0.000284113	0.000254879	0.000277455	0.000269356	0.000261202	0.000281549	0.000265987	0.000287406	0.000263055	0.00026088	0.000253017	0.000270142	0.000201671	0.00036701	0.000217489	0.000282197	0.000268197	0.000269768	Peptidyl-tRNA hydrolase	J
COG0194	0.000720298	0.000298944	0.000604737	0.000414468	0.000549674	0.000492864	0.000601627	0.00072367	0.000297255	0.000629303	0.000507613	0.000691875	0.000435951	0.000692854	0.000537534	0.000606049	0.000538748	0.00053908	0.000560055	0.000648477	0.000632801	0.000561274	0.000663292	0.000589465	0.000571711	0.000723746	0.000622708	0.000694777	0.000973224	0.000609831	0.000641389	0.000600382	0.000693217	0.000466982	0.000682885	0.000490821	0.000563807	0.000673312	0.000660473	Guanylate kinase	F
COG0195	0.000280001	0.00020104	0.000292601	0.000225169	0.000292935	0.000277079	0.000286024	0.000335494	0.000191687	0.000324136	0.000250243	0.000324799	0.000242351	0.000336989	0.000267057	0.000287199	0.000279031	0.000268368	0.000266201	0.00036375	0.000323104	0.000328677	0.000281275	0.000333682	0.0105807	0.000287658	0.000348802	0.00029593	0.00028636	0.000334452	0.000346322	0.00037104	0.000297034	0.000255678	0.000316722	0.000259374	0.000328525	0.00028505	0.00027737	Transcription elongation factor	K
COG0196	0.000377668	0.000318128	0.000321386	0.000375777	0.000473422	0.000351029	0.000495785	0.000319044	0.000310198	0.000343646	0.000348306	0.000393646	0.000430031	0.000342216	0.000347997	0.000494931	0.000325414	0.000339601	0.000338315	0.000358569	0.000368251	0.000428103	0.000345122	0.000351814	0.000390208	0.000304789	0.00035762	0.000301025	0.00026726	0.000333653	0.000363641	0.000341259	0.000300341	0.000343006	0.000495335	0.000354042	0.000431071	0.000350695	0.000341001	FAD synthase	H
COG0197	0.000259939	0.000164394	0.000229486	0.000198079	0.000269793	0.000215965	0.000242388	0.000290974	0.000143635	0.00026738	0.000226845	0.00026022	0.000209842	0.000239296	0.000228219	0.000243862	0.000247609	0.00024258	0.000241759	0.000312242	0.000296313	0.000266929	0.000256855	0.000269519	0.000232305	0.00026721	0.000264183	0.000279488	0.000327802	0.000240783	0.00031937	0.000222839	0.00027781	0.000200918	0.000319673	0.000241132	0.000269811	0.000262569	0.000267949	Ribosomal protein L16/L10E	J
COG0199	0.000103273	0.000127179	0.000107361	0.000152516	0.000171072	0.000114768	0.000134097	9.68005e-05	0.000120506	0.000129641	0.000148642	9.59266e-05	0.000169846	8.14794e-05	0.000107477	0.000131914	0.000101753	0.000115394	0.000102035	9.90834e-05	0.000110352	0.000129935	0.000120179	0.00011523	9.69027e-05	7.39398e-05	0.000174226	5.81306e-05	2.18127e-05	0.00011422	0.000224558	0.000123239	6.10623e-05	0.000119516	0.000119203	0.000142871	0.000125905	8.49593e-05	8.117e-05	Ribosomal protein S14	J
COG0200	0.000235973	8.16862e-05	9.37907e-05	0.00015345	0.000245346	0.000192451	0.000228047	0.000254768	5.51935e-05	0.000181761	0.000207184	0.000209052	0.000185071	0.000133064	0.000214856	0.000231022	0.00020941	0.000212903	0.000210257	0.000272049	0.000257324	0.000247915	0.000227644	0.000223605	0.000183069	0.000257337	0.000105548	0.0002459	0.000277699	0.000223647	8.73054e-05	0.000144629	0.000249977	0.000162068	0.000277623	0.000209657	0.000247617	0.000269027	0.000259901	Ribosomal protein L15	J
COG0201	0.000358362	0.000261876	0.000338922	0.00026749	0.000371551	0.000323597	0.000326963	0.000380572	0.000257105	0.000349252	0.000356915	0.000402079	0.000299233	0.000347321	0.000337277	0.000327679	0.00033378	0.0003326	0.000330351	0.000386864	0.000392	0.000323198	0.000332874	0.00034897	0.000298533	0.000352115	0.000337962	0.000370688	0.000506784	0.000341592	0.000361824	0.000316808	0.000374491	0.000278285	0.000371461	0.000338725	0.000322292	0.000379833	0.000391068	Preprotein translocase subunit SecY	U
COG0202	0.000583916	0.000533938	0.000539801	0.000477211	0.000697874	0.00059198	0.000580502	0.000690969	0.000542792	0.000609168	0.000590061	0.000640148	0.000538264	0.000572408	0.000620948	0.000581578	0.000626823	0.000637459	0.000622398	0.000743183	0.000705747	0.000630593	0.00060183	0.000638985	0.000550648	0.000637297	0.000572981	0.000699482	0.000669677	0.000601557	0.000613932	0.000569057	0.000700332	0.000523531	0.000720224	0.000646612	0.000635892	0.000624913	0.000631742	DNA-directed RNA polymerase, alpha subunit/40 kD subunit	K
COG0203	0.000257668	0.00016288	0.000245595	0.000225325	0.000348686	0.000236928	0.000255849	0.000315233	0.000170552	0.000273349	0.000266943	0.00026607	0.000229874	0.000250691	0.000244173	0.000258283	0.000259993	0.000253417	0.000261091	0.000320255	0.000341207	0.000291064	0.000282615	0.000271536	0.000236751	0.00027607	0.000277616	0.0002805	0.000289325	0.000258987	0.000307443	0.000262746	0.000278781	0.000248501	0.000324784	0.000257422	0.00028944	0.000312274	0.000324632	Ribosomal protein L17	J
COG0205	0.0008665	0.000824262	0.000530983	0.000649817	0.000834045	0.000782235	0.000846124	0.000691852	0.000569906	0.000777748	0.000856313	0.000729287	0.00078513	0.000599024	0.000728836	0.000847365	0.000718139	0.000741866	0.000729874	0.000616937	0.000690209	0.000637513	0.000807889	0.000670814	0.000709509	0.000780003	0.000566246	0.000860868	0.000864474	0.000769727	0.000604203	0.000715551	0.000867638	0.000776247	0.00093949	0.000636024	0.000644829	0.00101678	0.00103614	6-phosphofructokinase	G
COG0206	0.000291025	0.000200319	0.000324239	0.000281234	0.000322616	0.000305367	0.00029042	0.000329517	0.000208799	0.000334469	0.000290617	0.000319782	0.000254273	0.000388603	0.00027704	0.000295551	0.00027703	0.000265415	0.00026849	0.00035307	0.000323707	0.000342735	0.000289659	0.000362832	0.000330705	0.000312346	0.000375607	0.000339057	0.000283493	0.000386012	0.000353474	0.000529869	0.000337806	0.0002991	0.000458192	0.000230762	0.000339186	0.000334469	0.000353614	Cell division GTPase	D
COG0207	1.92311e-05	2.17108e-06	2.15001e-06	1.31715e-06	5.08858e-06	2.5444e-06	1.56575e-05	1.07009e-05	1.67139e-05	1.80054e-06	2.3315e-05	1.67657e-05	5.69045e-06	3.34112e-06	3.20704e-06	1.64361e-05	4.0393e-06	2.74756e-06	3.17282e-06	7.04935e-06	4.11413e-06	8.09051e-06	5.03608e-06	8.6796e-06	2.67181e-06	2.71232e-06	7.64479e-06	6.7247e-06	6.84069e-06	4.89726e-06	5.00446e-06	2.86602e-06	6.01362e-06	5.437e-06	9.71249e-06	5.58767e-06	8.49372e-06	4.89707e-06	6.90812e-06	Thymidylate synthase	F
COG0208	8.04074e-05	8.56161e-05	2.73765e-05	7.63297e-05	0.000102981	9.35953e-05	0.0001299	7.7188e-05	3.40743e-05	5.49118e-05	8.87814e-05	0.000141892	0.00015358	6.60845e-05	9.32996e-05	0.000128997	8.18142e-05	8.15685e-05	8.41017e-05	8.0804e-05	6.10057e-05	0.000100608	6.93187e-05	7.84742e-05	8.36205e-05	3.98089e-05	4.68561e-05	0.000118105	3.73004e-05	8.11351e-05	2.88565e-05	4.77847e-05	0.000117626	6.01083e-05	0.000113826	3.52393e-05	0.000101965	7.13312e-05	6.83428e-05	Ribonucleotide reductase, beta subunit	F
COG0210	0.000407197	0.000190785	0.000356584	0.000263866	0.000277934	0.000268265	0.000377136	0.000404593	0.000200078	0.00035559	0.000267347	0.00036042	0.000213472	0.000368035	0.000287823	0.000373965	0.000287101	0.00028537	0.00029053	0.000364872	0.000382848	0.000351713	0.000395335	0.000314822	0.000317022	0.000400091	0.000310096	0.00047409	0.00052921	0.000347256	0.000388211	0.00036032	0.00047395	0.000260834	0.000351737	0.000269389	0.000352237	0.000370435	0.000357412	Superfamily I DNA and RNA helicases	L
COG0211	0.000168889	0.000133313	0.00016732	0.000161771	0.000178091	0.000160031	0.000165174	0.000219826	0.000129804	0.000205672	0.000179699	0.000184511	0.000150477	0.000184395	0.000178456	0.000166221	0.000182712	0.000169763	0.000171284	0.00024321	0.000235615	0.000204123	0.00018968	0.000191976	0.000165143	0.000197386	0.000198891	0.000188927	0.00018512	0.000193884	0.000198547	0.000217422	0.000192899	0.000167574	0.000237217	0.000201918	0.000204266	0.000188284	0.000195743	Ribosomal protein L27	J
COG0213	6.89558e-05	1.7832e-05	3.58772e-05	3.20444e-05	4.03883e-05	6.30542e-05	6.72392e-05	0.000133891	2.54398e-05	8.10822e-05	4.04563e-05	0.000123409	4.82221e-05	9.38444e-05	6.50776e-05	6.81462e-05	7.49289e-05	5.27443e-05	6.27606e-05	0.000146749	0.000101132	8.13703e-05	4.92127e-05	0.000143013	8.94156e-05	6.88462e-05	6.22099e-05	0.000163711	7.83321e-05	9.85627e-05	4.589e-05	4.42992e-05	0.000164816	2.96413e-05	0.000221216	2.8582e-05	7.95544e-05	8.83204e-05	0.000117829	Thymidine phosphorylase	F
COG0214	0.000113205	2.49526e-05	0.000221677	2.74991e-05	0.000118696	5.58946e-05	0.000112586	9.3251e-05	5.59838e-06	0.000111349	6.13488e-05	0.000100497	2.91417e-05	0.00013724	7.54017e-05	0.000113117	7.05854e-05	7.98861e-05	8.25499e-05	5.26963e-05	9.0025e-05	7.12438e-05	0.000117564	2.89845e-05	5.2334e-05	0.000124947	0.000191926	0.000132853	0.000219819	5.43659e-05	0.000261448	0.000130598	0.000138002	3.94247e-05	0.000279089	4.82871e-05	7.09269e-05	0.000145727	0.000162685	Pyridoxine biosynthesis enzyme	H
COG0215	0.000387618	0.000263628	0.00055506	0.000278336	0.000373805	0.00034098	0.000399846	0.000497881	0.000214078	0.000352609	0.00036031	0.000418667	0.000375515	0.00049904	0.000349659	0.000399195	0.000364262	0.000341532	0.00033823	0.000523377	0.000407741	0.000406274	0.000350607	0.000473869	0.000382288	0.000351206	0.000616337	0.000403939	0.000349212	0.000384345	0.000722107	0.00037568	0.000399053	0.000327569	0.0004173	0.000284329	0.000404751	0.000378542	0.00036453	Cysteinyl-tRNA synthetase	J
COG0219	0.000189447	2.68588e-05	9.70497e-05	6.72038e-05	9.90633e-05	0.000100436	0.000161678	0.000190027	4.10659e-05	0.00012418	7.48713e-05	0.000186412	5.80611e-05	0.000154253	0.000123495	0.000160042	0.00012921	0.000104279	0.000121592	0.00020345	0.000182599	0.000154375	0.000150277	0.000175604	0.000147255	0.00018278	9.34434e-05	0.000208302	0.000256032	0.000156178	8.55628e-05	0.000102669	0.000207604	6.14149e-05	0.000299692	8.82453e-05	0.000151336	0.0001777	0.000189992	Predicted rRNA methylase (SpoU class)	J
COG0220	0.000136256	2.50547e-05	9.21008e-05	4.9642e-05	9.54696e-05	7.80507e-05	0.00013618	0.000161643	4.91636e-05	0.000121131	6.50922e-05	0.000152212	5.43616e-05	0.000113516	9.55076e-05	0.000139108	0.000111681	9.86377e-05	0.000105089	0.000197336	0.000164483	0.000163839	0.00014275	0.00014216	0.000128484	0.000179091	6.85327e-05	0.000156515	0.000262295	0.000117863	6.71448e-05	0.000107211	0.000158027	6.07709e-05	0.000244143	0.00011506	0.000165151	0.000169763	0.000187903	Predicted S-adenosylmethionine-dependent methyltransferase	R
COG0221	0.000200286	2.35421e-05	0.000125502	3.20024e-05	5.89037e-05	6.97702e-05	9.60012e-05	0.000202846	1.90401e-05	0.000125485	6.79079e-05	0.000180221	3.00928e-05	0.000158228	0.000105419	9.81313e-05	0.000135078	9.9047e-05	0.000101113	0.000256172	0.00012795	0.000175944	0.000152533	0.000216021	9.64028e-05	0.000188397	7.77677e-05	0.000176304	0.000222315	0.000103513	6.99935e-05	0.000104523	0.000174026	4.3923e-05	8.88423e-05	9.84419e-05	0.000173961	0.000180878	0.0001823	Inorganic pyrophosphatase	C
COG0223	0.000260471	0.000165429	0.000240745	0.00019986	0.00026076	0.000223816	0.000259492	0.000278133	0.000219153	0.000278515	0.000254496	0.000254509	0.000209881	0.000286833	0.000235261	0.000258007	0.000239414	0.000232637	0.000239199	0.000292546	0.000274432	0.000290505	0.000255016	0.000283692	0.000259856	0.000259494	0.000308638	0.000261588	0.000263934	0.000246596	0.000281924	0.000248765	0.000258661	0.000234445	0.000423195	0.000227793	0.000288991	0.000277245	0.000291821	Methionyl-tRNA formyltransferase	J
COG0227	7.26255e-05	9.96607e-05	0.000136413	0.000133324	0.000106072	0.00013131	0.00011171	0.000109742	0.000103675	0.000126927	0.000137855	0.000102415	0.000124751	0.00011581	0.000116588	0.000112587	0.000114636	0.000116595	0.000114151	0.000111072	0.000113622	0.000122291	9.85343e-05	0.000130574	9.63433e-05	8.54557e-05	0.000163958	0.00011419	4.26467e-05	0.000135091	0.000161797	0.000167941	0.000110995	0.000114355	0.00017289	0.000151769	0.00011794	9.43e-05	0.000104417	Ribosomal protein L28	J
COG0229	5.53151e-06	9.17307e-06	6.4154e-07	1.66088e-06	4.14089e-06	3.58069e-06	1.10941e-05	8.14739e-07	3.6912e-06	4.19967e-06	1.03421e-05	1.6822e-05	9.80333e-06	1.58888e-06	3.97333e-06	1.14718e-05	5.97155e-06	4.16471e-06	4.57224e-06	2.44352e-06	7.5697e-06	3.49616e-06	1.39972e-06	8.52768e-06	6.12278e-07	2.7209e-06	1.23597e-06	2.07657e-06	1.0316e-06	4.55397e-07	2.67109e-06	7.80345e-07	2.14086e-06	3.81154e-06	6.80522e-07	1.03409e-05	3.97852e-06	2.04144e-06	1.91334e-06	Conserved domain frequently associated with peptide methionine sulfoxide reductase	O
COG0230	0.000121296	0.000127612	0.000129461	0.000129156	0.000179079	0.000143257	0.000152981	0.000141716	0.000136321	0.000160838	0.000163437	0.000132399	0.000127071	0.000107529	0.000130534	0.000157434	0.000125152	0.000144741	0.000144823	0.000109272	0.000149753	0.000132329	0.000166098	0.000117137	8.96609e-05	0.000150608	0.000148494	0.000162764	0.000158299	0.000129198	0.00017402	0.000141095	0.000158325	0.000134109	0.000116278	0.000178994	0.000136142	0.000145776	0.000141762	Ribosomal protein L34	J
COG0233	3.00529e-05	6.20591e-06	1.4857e-05	2.04323e-05	9.94583e-06	5.19484e-05	1.83954e-05	7.78116e-05	7.93727e-06	3.81363e-05	7.81221e-06	5.58882e-05	1.15573e-05	3.70226e-05	5.24914e-05	1.78192e-05	5.77876e-05	4.66166e-05	5.41937e-05	0.000101656	6.95308e-05	4.92839e-05	2.84811e-05	6.33266e-05	5.38897e-05	3.15065e-05	3.69582e-05	6.00944e-05	2.55064e-05	2.61091e-05	1.77394e-05	3.75147e-05	6.13706e-05	1.94109e-05	1.72853e-05	3.66534e-05	4.98181e-05	2.85795e-05	2.40994e-05	Ribosome recycling factor	J
COG0235	0.000339637	0.000439662	0.000380135	0.000497802	0.000529022	0.000370068	0.000580234	0.000435172	0.000499807	0.000471223	0.000461079	0.00035693	0.000526145	0.000414182	0.000376074	0.000576319	0.000370213	0.000389418	0.000382654	0.000394361	0.000333648	0.000382386	0.000482428	0.000356441	0.000431619	0.000484561	0.000462578	0.000497522	0.000391759	0.000522413	0.000518265	0.000516463	0.000498325	0.00039638	0.00112765	0.000364421	0.000383961	0.000497428	0.000597683	Ribulose-5-phosphate 4-epimerase and related epimerases and aldolases	G
COG0236	0.000497988	0.000260549	0.000391656	0.000253163	0.00039447	0.000371134	0.000374193	0.000405716	0.000195803	0.000353635	0.000320584	0.000454298	0.000328162	0.00035738	0.000374976	0.000374374	0.000370732	0.00036452	0.000383834	0.000347765	0.000318854	0.000313987	0.00038927	0.000386745	0.000380205	0.000418407	0.000286995	0.000426335	0.00049737	0.000375457	0.000319681	0.000384379	0.000423659	0.000257824	0.000358149	0.000371935	0.000309953	0.000399111	0.000381976	Acyl carrier protein	IQ
COG0237	0.00111611	0.000806693	0.00121049	0.000928081	0.00111118	0.00107599	0.00107544	0.00123994	0.000858799	0.00125083	0.00111261	0.00122908	0.000959583	0.00128249	0.00108662	0.00107485	0.00109893	0.00108069	0.00108675	0.00120807	0.00129274	0.00120937	0.0011308	0.00121699	0.0011291	0.00117205	0.00150361	0.00117748	0.00118731	0.00114831	0.00138185	0.0012023	0.00118348	0.00101187	0.00145822	0.00097507	0.00121541	0.00115758	0.00118325	Dephospho-CoA kinase	H
COG0238	0.000192229	0.0001461	0.000190574	0.000172813	0.000208401	0.000190522	0.000202404	0.000232626	0.000148463	0.000204482	0.000199039	0.000209556	0.00018167	0.000187923	0.000195996	0.000200824	0.000208574	0.000201638	0.000198533	0.000242988	0.00023551	0.000209123	0.000213514	0.000195445	0.000191939	0.000213412	0.000221086	0.000213174	0.000234994	0.000211356	0.000226929	0.000200128	0.000207871	0.000167921	0.000320917	0.000220654	0.000210373	0.000233989	0.000243261	Ribosomal protein S18	J
COG0239	1.73293e-07	0	2.56917e-05	0	2.0693e-06	6.0833e-06	1.96331e-06	2.25953e-05	0	1.10494e-05	1.99033e-05	1.96789e-05	0	1.61101e-05	5.94382e-06	2.53364e-06	4.76379e-06	3.5344e-06	6.37628e-06	7.55062e-06	7.1466e-06	6.79005e-06	1.75936e-05	2.15913e-06	1.04992e-05	2.07346e-06	6.80398e-06	1.1931e-05	9.33088e-06	5.70531e-06	1.01748e-05	2.17834e-06	1.29502e-05	1.14732e-06	5.77269e-07	2.80976e-06	7.84738e-06	2.66586e-05	2.36097e-05	Integral membrane protein possibly involved in chromosome condensation	D
COG0240	0.000270803	0.000210663	0.000245145	0.000202736	0.00023295	0.000288323	0.000249345	0.000318181	0.000199813	0.000301438	0.000228608	0.000315557	0.00020862	0.000268687	0.000278035	0.000252688	0.000286027	0.000271229	0.000278131	0.00034088	0.000289225	0.000298613	0.00026253	0.000317642	0.000307149	0.0002759	0.000291095	0.000310355	0.000298562	0.000285944	0.000287753	0.000289827	0.000308653	0.000241039	0.00037444	0.000236814	0.000296911	0.000269809	0.000275751	Glycerol-3-phosphate dehydrogenase	C
COG0242	0.000380382	0.000184025	0.000302477	0.000179058	0.000277289	0.000304482	0.000306665	0.000376901	0.00016147	0.000340936	0.000280948	0.000373938	0.000199749	0.000368508	0.000324322	0.00030872	0.000317802	0.000321999	0.000333658	0.000366084	0.000378982	0.000374303	0.000344438	0.000351956	0.000333919	0.000303436	0.000302371	0.000429578	0.000432779	0.000338125	0.000302498	0.000318095	0.000434449	0.000252669	0.000317648	0.000286851	0.000367398	0.000339135	0.000336277	N-formylmethionyl-tRNA deformylase	J
COG0243	1.76783e-05	7.47457e-08	1.00733e-05	6.07643e-05	5.80844e-05	3.59663e-06	5.53993e-05	2.28798e-06	2.41497e-05	5.04163e-06	9.83375e-06	3.05031e-06	3.24681e-05	9.22749e-06	3.17053e-06	5.57649e-05	3.78721e-06	3.20055e-06	3.95318e-06	1.04714e-05	9.35374e-06	6.60851e-06	3.05253e-05	8.17205e-06	6.2806e-06	1.06232e-05	5.37664e-06	9.0764e-06	4.95898e-06	8.60291e-06	3.03131e-06	8.0293e-06	9.45578e-06	1.25763e-05	3.0485e-05	5.69184e-06	7.05486e-06	9.93974e-06	8.78441e-06	Anaerobic dehydrogenases, typically selenocysteine-containing	C
COG0244	0.000274133	0.000188073	0.000240257	0.000223094	0.000286497	0.000242122	0.000320801	0.000317226	0.000180107	0.000272289	0.000258791	0.000263427	0.000276176	0.000243346	0.000248631	0.000322309	0.000266316	0.000253898	0.000254584	0.000332594	0.000307864	0.000287579	0.000284183	0.000285044	0.000258946	0.000270099	0.000294569	0.00030228	0.000325616	0.000267721	0.000326504	0.000243664	0.000301217	0.00022035	0.000339738	0.000284527	0.00028457	0.000350319	0.000304645	Ribosomal protein L10	J
COG0245	0.000189613	0.000139701	0.000216125	0.000167422	0.00023381	0.000169838	0.000209016	0.000194869	0.000138533	0.000217316	0.000192685	0.000186879	0.000178566	0.000217007	0.000177691	0.000206137	0.000171052	0.000181373	0.000182401	0.000180853	0.000203093	0.000218913	0.000216984	0.000166301	0.000183949	0.000214339	0.000264422	0.000183422	0.000241683	0.000188121	0.000254305	0.000200825	0.000179843	0.000189643	0.000250851	0.000193688	0.00021993	0.000221249	0.000217275	2C-methyl-D-erythritol 2,4-cyclodiphosphate synthase	I
COG0246	0.000619669	0.000546505	0.000772806	0.000562188	0.000573261	0.000534534	0.000723876	0.000470648	0.000591197	0.000461385	0.000434341	0.000489061	0.000641049	0.000601305	0.000520429	0.000731954	0.000487295	0.000506881	0.000509922	0.000388424	0.000419379	0.000438354	0.000567884	0.000457328	0.000517758	0.000492208	0.000738837	0.000721655	0.000605981	0.000573515	0.000918711	0.000506281	0.000725635	0.000470908	0.00119034	0.000381862	0.000443135	0.000720107	0.000782732	Mannitol-1-phosphate/altronate dehydrogenases	G
COG0247	0.000248267	0.000334166	0.000468765	0.00049299	0.000435905	0.0002793	0.000407375	0.000258934	0.000393727	0.00037722	0.000414552	0.000448835	0.000462399	0.000427462	0.000247287	0.000408581	0.000253934	0.000262396	0.000252794	0.000272757	0.000319129	0.000337642	0.000275606	0.000288134	0.000315629	0.000215103	0.000456233	0.000194649	0.000102842	0.000274772	0.0005065	0.000398073	0.000192601	0.000427312	0.000703154	0.000389465	0.000335877	0.00027795	0.000306936	Fe-S oxidoreductase	C
COG0248	1.18909e-05	5.24829e-06	1.55225e-05	3.18431e-06	1.56106e-05	2.16356e-05	1.6257e-05	1.2663e-05	2.04004e-06	2.27189e-05	4.85886e-06	3.72999e-05	6.20102e-06	1.83431e-05	3.20663e-05	1.61078e-05	2.54232e-05	3.19764e-05	3.688e-05	9.74602e-06	3.77433e-05	1.59431e-05	1.16291e-05	2.23396e-05	2.83702e-05	3.10941e-05	9.29794e-06	3.13894e-05	3.41612e-05	3.88885e-05	7.90452e-06	9.61801e-06	3.20089e-05	1.66176e-05	1.48309e-05	2.11983e-05	1.55751e-05	2.54423e-05	2.90861e-05	Exopolyphosphatase	FP
COG0253	0.000323868	0.000200181	0.000356611	0.000217674	0.000274976	0.000236737	0.000354387	0.00027041	0.000171033	0.000287241	0.00027808	0.000293963	0.000301603	0.000328543	0.000233795	0.000353116	0.000230663	0.000236319	0.000239397	0.000233946	0.000239131	0.000289594	0.000274043	0.000276204	0.000314006	0.000274951	0.000277661	0.000276665	0.000266451	0.000294998	0.00034488	0.000278697	0.000272753	0.00024694	0.000301691	0.000205486	0.000286175	0.000291408	0.000288981	Diaminopimelate epimerase	E
COG0254	0.000191458	0.000121252	0.000182769	0.000166654	0.000205058	0.000147911	0.000190195	0.000203709	0.000117536	0.000190957	0.000178115	0.000171414	0.000166083	0.000184204	0.000155356	0.000191396	0.000160901	0.000162002	0.000153115	0.000220262	0.000212545	0.00017712	0.00017444	0.000178913	0.000154865	0.000165574	0.000223408	0.000139624	0.000185647	0.000177195	0.00021007	0.000190319	0.000139849	0.000143321	0.000235984	0.00019427	0.000172625	0.000179964	0.000181209	Ribosomal protein L31	J
COG0255	0.000151665	7.65824e-05	9.26865e-05	6.46904e-05	0.000147024	0.000131543	0.00012829	0.000191605	8.91458e-05	0.00014032	0.000107547	0.000177224	7.32794e-05	0.000133035	0.000149098	0.000127042	0.000159179	0.000144768	0.000151254	0.000221345	0.000185944	0.000180386	0.000135752	0.000173444	0.000138416	0.000180551	8.42876e-05	0.00016524	0.000243584	0.00013285	6.84489e-05	0.000114347	0.000167728	0.00010201	0.000191607	0.000146839	0.000173142	0.000159935	0.000162297	Ribosomal protein L29	J
COG0259	1.40783e-05	9.12302e-05	2.11421e-06	4.46032e-05	0.000111122	7.91656e-05	3.50946e-05	3.20238e-05	9.1538e-05	2.79176e-05	7.65892e-05	5.06302e-05	4.73763e-05	8.31927e-06	6.90585e-05	3.35654e-05	6.77978e-05	7.77186e-05	7.00879e-05	3.14312e-05	5.70978e-05	4.24525e-05	6.14878e-06	2.53753e-05	3.09995e-05	1.85292e-05	1.76506e-05	6.52261e-06	4.51806e-06	2.42163e-05	9.54712e-06	1.95647e-05	6.14928e-06	8.43272e-05	8.59685e-06	5.61653e-05	4.14703e-05	2.62711e-05	2.03864e-05	Pyridoxamine-phosphate oxidase	H
COG0262	0.000274557	0.000174518	0.000224148	0.000207453	0.00029506	0.000158691	0.000279987	0.000189994	0.000137831	0.000194784	0.000242896	0.000200748	0.00019944	0.000222272	0.000169954	0.000279588	0.000163307	0.000179106	0.000172377	0.000184198	0.000227688	0.000197603	0.00024686	0.000180186	0.00017521	0.000183954	0.000245357	0.000193095	0.000256055	0.000211219	0.000246551	0.00023784	0.000189611	0.000175162	0.000175712	0.000192936	0.000203159	0.00020428	0.000208337	Dihydrofolate reductase	H
COG0263	3.52361e-07	3.98742e-06	0	3.16337e-06	4.56195e-08	1.4797e-07	2.53464e-07	7.23593e-07	0	1.18059e-07	7.92516e-06	0	0	1.10346e-07	1.64011e-07	3.09413e-07	4.15816e-08	4.73782e-08	7.40511e-08	4.29352e-07	3.52546e-06	1.5425e-07	4.61622e-08	1.9976e-06	0	3.10891e-07	0	9.54088e-08	5.22358e-07	5.24589e-07	3.74257e-07	8.0324e-07	6.02844e-08	4.23017e-06	8.69467e-08	1.97006e-06	1.29245e-07	9.83193e-08	0	Glutamate 5-kinase	E
COG0264	0.000438783	0.00028662	0.000525543	0.000300906	0.000405161	0.000358448	0.00043115	0.000517306	0.000279677	0.000417958	0.000353263	0.000464032	0.000374757	0.000540257	0.00037282	0.000426184	0.000416254	0.000375155	0.000375381	0.000550901	0.000499705	0.000473387	0.000374146	0.00049353	0.000455966	0.000421639	0.000562992	0.000408391	0.000470699	0.000430055	0.000601791	0.000459554	0.000402592	0.000335253	0.000408726	0.000363488	0.000467588	0.000423893	0.000399102	Translation elongation factor Ts	J
COG0265	1.16902e-05	2.35526e-07	8.28129e-06	2.83055e-05	8.55399e-05	1.50689e-05	4.9281e-06	1.83957e-05	2.98602e-05	9.90101e-06	4.60738e-05	8.09909e-06	1.98757e-05	2.40396e-05	1.37715e-05	4.82105e-06	1.45095e-05	1.46825e-05	1.49248e-05	1.87898e-05	5.48756e-05	2.89439e-05	9.92558e-06	2.69116e-05	2.28051e-05	2.13506e-05	9.74349e-06	1.78834e-06	2.69712e-06	2.15756e-05	5.4224e-06	7.95868e-06	1.77598e-06	6.23647e-05	2.0094e-06	1.75551e-05	2.88665e-05	2.36626e-05	1.81063e-05	Trypsin-like serine proteases, typically periplasmic, contain C-terminal PDZ domain	O
COG0267	7.49063e-05	9.76909e-05	0.00010687	0.000117951	0.000111295	0.000115898	0.000106528	0.000114623	0.000106971	0.000120549	0.000119527	9.42611e-05	0.00010741	0.000112858	0.000111139	0.000109814	0.000118437	0.000107291	0.000109974	0.000142788	0.000121842	0.000118122	9.08886e-05	0.00013587	0.00010456	7.84518e-05	0.000134288	9.35478e-05	3.76706e-05	0.000130308	0.000136533	0.000147401	9.37021e-05	9.74726e-05	8.35957e-05	0.000133502	0.000117551	7.61761e-05	7.17162e-05	Ribosomal protein L33	J
COG0268	0.00021094	0.000157688	0.000218732	0.000179712	0.00023247	0.000214633	0.000197174	0.000241749	0.000138403	0.000240079	0.000201535	0.00020054	0.000203299	0.000226191	0.000198398	0.000204813	0.000210076	0.00020408	0.000208466	0.000256758	0.000243023	0.000221597	0.000206377	0.000226126	0.000222746	0.000214269	0.000272508	0.000210314	0.000204775	0.000246811	0.000261926	0.000298755	0.000208392	0.000202244	0.000273918	0.000216504	0.000225877	0.000231782	0.00022428	Ribosomal protein S20	J
COG0272	0.000290572	0.000183195	0.0002701	0.00022051	0.000248002	0.000256164	0.000330268	0.00036613	0.00019583	0.000272989	0.000328821	0.00037581	0.000239682	0.000346895	0.000271671	0.000331751	0.000314122	0.000271809	0.000275819	0.000513684	0.000337716	0.000366107	0.00029862	0.000349936	0.000358484	0.000291548	0.00029409	0.000334269	0.000295275	0.000308141	0.000286627	0.000257967	0.00033102	0.000242374	0.000317364	0.000313896	0.000365774	0.000273466	0.000262766	NAD-dependent DNA ligase (contains BRCT domain type II)	L
COG0274	0.000736875	0.000591312	0.000909306	0.000584829	0.00102544	0.000879127	0.000758546	0.000769868	0.000808742	0.000842252	0.000739749	0.000817843	0.000640963	0.00102233	0.000881792	0.000755789	0.000844067	0.000887072	0.000893526	0.000744151	0.000836584	0.000874026	0.000699042	0.000872354	0.000858807	0.000798553	0.000762088	0.000898879	0.000972449	0.000826095	0.000760532	0.000827215	0.000899078	0.000710959	0.00107022	0.000794729	0.000868973	0.00079075	0.000884657	Deoxyribose-phosphate aldolase	F
COG0275	0.000376472	0.000217047	0.000301639	0.000237103	0.000304773	0.000282681	0.00034872	0.000346183	0.00016544	0.000333722	0.000326312	0.00036576	0.000266938	0.000329852	0.000281928	0.000343831	0.000286294	0.000292038	0.000294612	0.000346271	0.0003331	0.000332309	0.000345253	0.000327217	0.000332188	0.000377675	0.000306744	0.000340388	0.00047689	0.000358184	0.000334418	0.000410782	0.000339169	0.0002867	0.000341472	0.000266028	0.000331656	0.000358872	0.000343397	Predicted S-adenosylmethionine-dependent methyltransferase involved in cell envelope biogenesis	M
COG0276	0.000144554	0.000115354	0.000266192	0.000193957	0.000199475	0.000139078	0.000262413	0.000138084	0.000147828	0.000156795	0.000249956	0.000250323	0.000239334	0.000228651	0.000149385	0.000261521	0.000134982	0.000158258	0.000160316	0.000103419	0.000194234	0.00017025	0.000180211	0.000113117	0.000154279	0.000186894	0.000201287	0.000166261	0.000135998	0.000168638	0.000266806	0.000184903	0.000161948	0.000170329	0.00032745	0.000134058	0.000171642	0.000219665	0.000232374	Protoheme ferro-lyase (ferrochelatase)	H
COG0279	9.29147e-05	9.7227e-05	5.04055e-05	6.46995e-05	7.54986e-05	7.59811e-05	8.12395e-05	5.12946e-05	0.000158355	4.24135e-05	4.40822e-05	7.71192e-05	5.318e-05	5.41575e-05	6.89634e-05	8.15323e-05	6.37629e-05	7.82893e-05	7.48005e-05	4.95547e-05	2.60326e-05	4.10264e-05	5.73847e-05	6.12432e-05	7.63117e-05	3.75304e-05	4.67092e-05	3.28632e-05	5.39611e-05	5.83678e-05	2.46183e-05	0.000101933	3.28247e-05	4.48451e-05	8.04529e-05	4.09559e-05	4.15765e-05	9.63185e-05	9.78247e-05	Phosphoheptose isomerase	G
COG0280	0.000241586	0.000267794	0.000282593	0.000282447	0.000316423	0.000256555	0.000259382	0.000243596	0.000250058	0.000302094	0.000280527	0.000254179	0.000245874	0.000263552	0.000249134	0.000259628	0.000231289	0.000259266	0.000247493	0.000191928	0.000273655	0.000245856	0.000281288	0.000223213	0.000209821	0.000260039	0.000279952	0.000268748	0.000256571	0.000267467	0.000295375	0.000356629	0.000269104	0.000288418	0.000233624	0.000224674	0.000248012	0.000230988	0.000209018	Phosphotransacetylase	C
COG0282	0.000278744	0.00018815	0.000315874	0.000239807	0.000311748	0.000354742	0.000297383	0.000369004	0.000216048	0.000312793	0.000283997	0.000352946	0.000252843	0.00034776	0.000355833	0.00029608	0.000348227	0.000354344	0.000352861	0.000380631	0.000354391	0.000335435	0.000314271	0.000400456	0.000326266	0.000342313	0.000350956	0.000390224	0.000320878	0.000335976	0.000333847	0.000352861	0.000391223	0.000264801	0.000230597	0.000270058	0.000331676	0.000276005	0.000258924	Acetate kinase	C
COG0283	0.0016731	0.00128494	0.00148922	0.00139322	0.00183653	0.0016236	0.00151737	0.00190067	0.00125346	0.00183814	0.00168359	0.00172771	0.00139759	0.0017225	0.00165895	0.00152014	0.00172004	0.00167015	0.00167121	0.00197285	0.00184568	0.0019005	0.00173245	0.00184503	0.00169207	0.00179321	0.00170668	0.00174568	0.00176735	0.00182774	0.00160383	0.00187506	0.00173869	0.00157679	0.00223897	0.00164489	0.00189634	0.00177235	0.00178778	Cytidylate kinase	F
COG0284	0.000534707	0.000358432	0.000538665	0.000413512	0.000542061	0.000479501	0.000487289	0.000452293	0.00033235	0.000556862	0.00044457	0.000520957	0.000427844	0.000528625	0.000491968	0.000488033	0.000474726	0.000487464	0.000488003	0.000433442	0.000494556	0.000540104	0.000535283	0.000435195	0.000508062	0.000523583	0.00055278	0.000557237	0.000532398	0.000534872	0.000547446	0.000560803	0.000558887	0.000460121	0.000663939	0.000435196	0.0005354	0.000532695	0.000515615	Orotidine-5'-phosphate decarboxylase	F
COG0285	0.0008969	0.000677323	0.000667985	0.000792349	0.000830479	0.00072254	0.000800941	0.000707348	0.000593175	0.000887995	0.00091973	0.000891902	0.000776883	0.000678855	0.000711296	0.000794863	0.000674733	0.000711158	0.000695636	0.000645292	0.000710802	0.000791491	0.000891307	0.00072596	0.000792535	0.000633038	0.000685789	0.000777588	0.000776648	0.000825621	0.0007089	0.000841232	0.000782772	0.000779902	0.00116735	0.000717805	0.000792209	0.00073539	0.000787776	Folylpolyglutamate synthase	H
COG0286	0.000680003	0.000909606	0.0015675	0.00145701	0.00160663	0.00132719	0.000710386	0.00144922	0.000830806	0.00173418	0.00113266	0.00119651	0.00141375	0.00129719	0.0013447	0.000710024	0.00142163	0.00129723	0.00127784	0.00154563	0.00134373	0.00135181	0.00141123	0.00127306	0.0010895	0.00108124	0.00151511	0.00144769	0.0017725	0.00148056	0.000949317	0.00120608	0.00144991	0.00122194	0.00184332	0.00142722	0.00135294	0.00145207	0.00152152	Type I restriction-modification system methyltransferase subunit	V
COG0287	0.000248685	0.000173012	0.000229131	0.000202913	0.00023944	0.000240781	0.000256629	0.00023392	0.000191719	0.000226849	0.000233357	0.000276863	0.000214299	0.000248239	0.000238658	0.000260866	0.000234096	0.00023542	0.000238592	0.00023451	0.000236472	0.00025027	0.000261487	0.000213819	0.000271572	0.000255945	0.000262374	0.000283149	0.000250554	0.000261108	0.000274554	0.000239447	0.00028619	0.000224443	0.000317201	0.000238329	0.000252665	0.000258068	0.000256793	Prephenate dehydrogenase	E
COG0288	0.000362574	0.000334667	0.000327329	0.000386157	0.000435239	0.000292073	0.000442108	0.000296802	0.000372556	0.000354631	0.000417989	0.000357609	0.000393049	0.00027428	0.000278324	0.000432584	0.000260545	0.000294912	0.000276052	0.000190846	0.000310251	0.000234789	0.000344406	0.000214411	0.000236363	0.000226083	0.000370439	0.000332233	0.000277233	0.000316039	0.000449077	0.000315099	0.000329712	0.000348548	0.000577977	0.000293783	0.000234977	0.000407364	0.000433957	Carbonic anhydrase	P
COG0289	0.00047161	0.000653428	0.000486216	0.000439257	0.000573329	0.000566249	0.000580346	0.000433056	0.000672618	0.0005243	0.000510151	0.000496887	0.000492364	0.000442132	0.000542014	0.000577816	0.000517408	0.000566553	0.000563472	0.000419403	0.000482828	0.000510027	0.000503019	0.000415437	0.000449612	0.000428617	0.000546979	0.000483445	0.000380576	0.000468905	0.000569145	0.000464076	0.000483915	0.00043826	0.000561134	0.000511395	0.000515343	0.000443882	0.000427554	Dihydrodipicolinate reductase	E
COG0290	0.000239034	0.000155706	0.000248708	0.000175673	0.000232512	0.000247844	0.000227601	0.000301539	0.000159278	0.000268588	0.000223548	0.000249205	0.000190602	0.000283672	0.000253807	0.000225826	0.000270108	0.000243253	0.000255252	0.00032462	0.000279772	0.000265702	0.00023327	0.000305044	0.000257051	0.000239991	0.000265036	0.000261446	0.000238976	0.000277507	0.000260148	0.000311005	0.00025663	0.000224522	0.000274407	0.000248534	0.000267312	0.000265012	0.000263032	Translation initiation factor 3 (IF-3)	J
COG0291	0.000156929	0.000101461	8.05604e-05	0.000102725	0.000139139	0.000143776	0.000162403	0.000160299	0.000118122	0.00013637	0.000131362	0.000159366	0.000122635	0.000131365	0.000154225	0.000162298	0.000164602	0.000156482	0.000164806	0.000167859	0.000151502	0.000153131	0.000153403	0.000155363	0.00013993	0.000153656	9.47012e-05	0.000167591	0.000171354	0.000158629	5.76425e-05	0.00013461	0.000166265	0.000125938	0.000187933	0.000160643	0.000148284	0.00016975	0.00016701	Ribosomal protein L35	J
COG0295	0.000679303	0.000568736	0.000630576	0.00053962	0.000671852	0.000608491	0.000647896	0.000726968	0.000570238	0.00065551	0.000627286	0.00069881	0.000603287	0.000698062	0.000597987	0.000646155	0.00061212	0.000609663	0.000609866	0.000705702	0.000638116	0.000645332	0.000572652	0.000709045	0.000684733	0.000611366	0.000745045	0.000600414	0.000734364	0.000597835	0.000726651	0.000711812	0.000609202	0.000627418	0.000645072	0.000537669	0.000640948	0.00067123	0.000678824	Cytidine deaminase	F
COG0296	0.000436893	0.000178453	0.000354754	0.000252834	0.000335995	0.000438213	0.000405101	0.000434474	0.000189374	0.000435286	0.000282022	0.000496353	0.000200772	0.000414814	0.000458732	0.000405223	0.000444265	0.000421224	0.000453533	0.00039725	0.000416493	0.000407581	0.000503649	0.000410939	0.00042363	0.000487633	0.000354029	0.000695046	0.000628887	0.000457805	0.000366244	0.000403395	0.000688527	0.000287871	0.000433084	0.000335451	0.000408072	0.000464461	0.000471158	1,4-alpha-glucan branching enzyme	G
COG0297	0.000723452	0.000749487	0.000677849	0.000695786	0.000760153	0.000863145	0.000637541	0.000733205	0.000757994	0.00078768	0.000817056	0.000737633	0.000848515	0.000620116	0.000866195	0.000637327	0.000826898	0.00087626	0.00085678	0.000696687	0.000705944	0.000794903	0.000608502	0.000755352	0.000803034	0.000880306	0.00108973	0.000665315	0.000718958	0.000726733	0.00118118	0.000782498	0.000655852	0.000774785	0.000550206	0.000976422	0.000799662	0.000718614	0.000704952	Glycogen synthase	G
COG0298	2.07249e-05	0	1.04949e-05	1.33792e-05	1.04473e-05	1.433e-05	2.64786e-05	7.33218e-06	7.76981e-06	1.08343e-05	2.53687e-05	1.3344e-05	1.11829e-05	9.92543e-06	2.15297e-05	2.70251e-05	2.08665e-05	2.27921e-05	2.39217e-05	2.88456e-05	2.09838e-05	1.0152e-05	1.72581e-05	3.4803e-06	5.98774e-06	3.86257e-05	5.49482e-06	2.18407e-05	1.56465e-05	1.2211e-05	1.72755e-05	1.23434e-05	2.03493e-05	4.8046e-06	0.000170459	1.04008e-05	9.95599e-06	3.26725e-05	5.66015e-05	Hydrogenase maturation factor	O
COG0299	0.000345603	0.000317117	0.000142443	0.000255967	0.000434386	0.000388691	0.000363028	0.000354743	0.000342985	0.000276842	0.000386187	0.000414241	0.00037012	0.000236585	0.000371391	0.000364373	0.000371914	0.000381109	0.000370581	0.000360071	0.000346426	0.000389873	0.000271185	0.000311082	0.00035965	0.000320886	0.000185892	0.000327374	0.000310631	0.000311508	0.000145853	0.000233941	0.000328168	0.000360367	0.000373923	0.000371775	0.000394276	0.000374979	0.000392169	Folate-dependent phosphoribosylglycinamide formyltransferase PurN	F
COG0302	0.000491965	0.000298184	0.000569672	0.000297589	0.000362266	0.000375884	0.000513992	0.00046273	0.000235106	0.000459821	0.00036384	0.00048218	0.000394745	0.000495523	0.000405354	0.000513324	0.000374731	0.000403203	0.000402283	0.00034755	0.000483637	0.00037628	0.00048455	0.000369625	0.000430442	0.00044451	0.000689937	0.000541593	0.000564402	0.000433238	0.000797162	0.000483455	0.000543705	0.000322165	0.000358893	0.000383162	0.00037945	0.000479363	0.000449794	GTP cyclohydrolase I	H
COG0303	0.000363747	4.74854e-05	0.000208899	9.39149e-05	0.00025395	0.000175117	0.000279439	0.0001906	6.73167e-05	0.000200597	0.000118152	0.000300553	0.000118264	0.00026734	0.000216906	0.000280784	0.000194825	0.000205216	0.000238382	0.000153559	0.000174416	0.000151085	0.000328211	0.000162796	0.000192453	0.000338336	0.000117903	0.000400767	0.000575184	0.000155636	0.000146744	0.000203636	0.000406949	0.000132289	0.000530451	0.000115736	0.000147743	0.000339161	0.000377539	Molybdopterin biosynthesis enzyme	H
COG0304	3.67545e-05	4.84256e-05	1.33693e-05	1.88564e-05	7.89469e-05	2.48279e-05	8.81854e-05	2.81043e-05	1.37763e-05	3.84799e-05	2.1932e-05	2.99608e-05	2.8386e-05	1.74149e-05	3.15974e-05	8.80728e-05	3.52117e-05	2.1791e-05	3.07245e-05	7.27218e-05	5.90555e-05	5.92884e-05	5.78863e-05	4.43164e-05	3.34893e-05	3.95818e-05	3.28755e-05	6.64697e-05	2.11479e-05	6.40872e-05	2.77677e-05	1.77104e-05	6.67494e-05	1.07214e-05	0.000208505	2.92634e-05	5.77365e-05	4.50944e-05	5.42062e-05	3-oxoacyl-(acyl-carrier-protein) synthase	IQ
COG0305	0.000391953	0.000639788	0.000336793	0.000760301	0.000508814	0.000599647	0.000474992	0.000569694	0.00057489	0.000433923	0.000548071	0.000518822	0.000473897	0.000474833	0.0005471	0.000476213	0.000603541	0.000559188	0.000539085	0.000683617	0.000620095	0.000512406	0.000456897	0.000609845	0.000593054	0.000430266	0.000468166	0.000414862	0.000381757	0.000479449	0.000365521	0.000483512	0.000416031	0.000588469	0.00045314	0.000613062	0.000513164	0.000508226	0.000534269	Replicative DNA helicase	L
COG0308	2.24639e-05	2.05175e-05	3.72824e-06	1.57897e-05	6.28529e-06	8.66885e-06	3.483e-05	7.19422e-06	1.12923e-05	6.87004e-06	3.96842e-05	2.37788e-05	6.16818e-06	6.23799e-06	1.04129e-05	3.44234e-05	5.98953e-06	7.95066e-06	8.87149e-06	8.38683e-06	2.91194e-05	1.3857e-05	1.19284e-05	1.0024e-05	4.02569e-06	6.55365e-06	1.03776e-05	1.67377e-05	3.4519e-06	1.15674e-05	1.07385e-05	9.7688e-06	1.6853e-05	2.06973e-05	1.63431e-05	1.19722e-05	1.40373e-05	2.94538e-06	3.13732e-06	Aminopeptidase N	E
COG0309	0.000275852	6.33811e-05	0.000146537	0.000199257	0.000283471	0.000159902	0.000310247	0.000175014	7.39071e-05	0.000184691	0.000214146	0.000221194	0.000210799	0.000180714	0.000176989	0.000312845	0.000167968	0.000187731	0.000190445	0.000156489	0.000240041	0.000179042	0.000289809	0.000123075	0.000187353	0.000288887	8.06041e-05	0.000297223	0.000339584	0.000219015	0.000102681	0.00016833	0.000299581	0.000166605	0.000402823	0.00017627	0.000180658	0.000284673	0.0002978	Hydrogenase maturation factor	O
COG0310	2.67421e-05	1.21429e-05	1.29212e-05	7.3454e-06	3.43694e-05	9.69076e-06	3.98967e-05	1.56054e-05	7.45938e-06	1.7459e-05	5.25415e-06	4.24219e-05	1.88477e-05	1.95294e-05	1.48644e-05	3.93854e-05	2.07542e-05	1.40319e-05	1.72862e-05	1.60006e-05	2.41837e-05	2.14748e-05	1.92745e-05	2.16858e-05	2.73414e-05	2.78808e-05	1.21818e-05	2.12081e-05	2.66928e-05	1.51137e-05	2.4629e-05	1.30692e-05	2.0162e-05	2.03188e-05	0.000211679	2.86306e-05	2.03426e-05	5.28162e-05	8.37869e-05	ABC-type Co2+ transport system, permease component	P
COG0311	0.000130298	2.2521e-05	0.000257538	2.25942e-05	8.53673e-05	5.05813e-05	0.000107442	7.65688e-05	1.23579e-06	9.4809e-05	6.08368e-05	9.09996e-05	4.99481e-05	0.000143595	6.40436e-05	0.000106502	6.18236e-05	6.31347e-05	6.88666e-05	3.99512e-05	8.00236e-05	6.01293e-05	0.000108341	3.16367e-05	5.07402e-05	0.000134356	0.000168658	0.000109446	0.000318347	4.44049e-05	0.000258459	0.000126669	0.000109059	4.32688e-05	0.000247957	4.70515e-05	5.95763e-05	0.000160803	0.000174429	Predicted glutamine amidotransferase involved in pyridoxine biosynthesis	H
COG0312	4.36033e-05	3.23992e-06	5.31436e-05	0.000120692	0.00025035	0.000149191	6.71523e-05	0.000126729	0.000147374	7.81319e-05	0.000172995	0.000163652	0.000104704	8.16941e-05	0.000145054	6.72761e-05	0.00014184	0.000158839	0.000152114	9.98223e-05	0.000162642	0.000151595	4.91777e-05	0.000157195	9.23983e-05	7.39312e-05	4.51439e-05	6.98504e-05	4.72714e-05	8.1661e-05	4.48155e-05	5.02215e-05	6.82814e-05	0.000221629	7.82193e-05	0.00017175	0.000151956	0.000109836	9.71646e-05	Predicted Zn-dependent proteases and their inactivated homologs	R
COG0313	0.000264577	0.000153	0.000236073	0.000164716	0.000209508	0.000197986	0.00022452	0.000237843	0.000137571	0.000244544	0.000185355	0.000238105	0.000185915	0.000240982	0.000206332	0.000227823	0.000208254	0.000200289	0.000206869	0.000258114	0.000241445	0.000253476	0.000241123	0.000227444	0.000216103	0.000254568	0.000266907	0.000247259	0.000318176	0.000210948	0.000282826	0.000266743	0.000249477	0.000193969	0.000317484	0.000193902	0.000253721	0.000266585	0.00026635	Predicted methyltransferases	R
COG0314	1.11711e-05	1.07139e-06	7.54261e-06	1.66133e-05	2.32773e-05	2.53399e-06	2.4104e-05	1.90943e-06	1.20915e-05	5.06427e-06	5.85231e-06	1.5307e-05	1.18159e-05	8.50077e-06	2.80241e-06	2.28846e-05	2.29941e-06	2.68781e-06	4.22113e-06	5.42506e-06	9.41566e-06	1.19027e-05	1.63942e-05	9.01504e-06	4.40989e-06	6.8677e-06	7.71758e-06	5.27197e-06	5.30165e-06	5.6001e-06	6.13887e-06	7.17123e-06	5.18506e-06	6.2105e-06	1.08481e-05	7.09742e-06	1.31013e-05	2.76783e-06	3.25502e-06	Molybdopterin converting factor, large subunit	H
COG0317	0.00067214	0.000443968	0.000797543	0.00057248	0.00086576	0.000685981	0.000726976	0.000882427	0.000536273	0.00083459	0.000676285	0.000895602	0.000546172	0.000842864	0.000727603	0.000730754	0.000712582	0.000723487	0.00074758	0.000798185	0.000815823	0.000769888	0.000800792	0.000795235	0.000783005	0.000769265	0.000814845	0.000924645	0.000943621	0.000862269	0.000874172	0.000861054	0.00092892	0.00067284	0.000878936	0.00074254	0.000776279	0.000717889	0.000755721	Guanosine polyphosphate pyrophosphohydrolases/synthetases	TK
COG0318	0.000741579	0.000876424	0.000715275	0.000871662	0.0010022	0.000793594	0.000796203	0.00108702	0.000859803	0.000803336	0.000932882	0.00063686	0.000907605	0.000655798	0.000719403	0.000796914	0.000765694	0.000735463	0.000689581	0.00104004	0.000861085	0.000825218	0.000707183	0.000816553	0.000677521	0.000710682	0.000824952	0.000578735	0.000417489	0.000704971	0.000769317	0.000820796	0.000580595	0.00087727	0.000527965	0.000812907	0.000830384	0.000579975	0.000518511	Acyl-CoA synthetases (AMP-forming)/AMP-acid ligases II	IQ
COG0320	7.90876e-06	3.46181e-05	8.05779e-07	3.33108e-05	2.20209e-05	1.45519e-05	2.0933e-05	2.95123e-06	1.21821e-05	3.63804e-06	1.23316e-05	4.46449e-05	2.22629e-05	2.78419e-06	1.35402e-05	2.00709e-05	1.32233e-05	1.50974e-05	1.26287e-05	6.69731e-06	7.03475e-06	4.12636e-06	6.0394e-06	1.04812e-05	9.9373e-06	5.91929e-06	4.0508e-06	4.79242e-06	3.42171e-06	1.13437e-05	1.28093e-05	8.46418e-06	4.4761e-06	1.21825e-05	1.85225e-05	8.09974e-06	4.17625e-06	2.80313e-06	3.11317e-06	Lipoate synthase	H
COG0321	0	5.62109e-07	0	0	8.32247e-08	0	0	2.08729e-07	0	6.64083e-08	0	4.06936e-06	0	0	0	0	7.19682e-08	0	0	4.12839e-07	1.28619e-07	1.86101e-06	0	1.46087e-07	1.29673e-07	4.05118e-08	3.36987e-06	5.3985e-07	0	3.44221e-06	1.4095e-06	7.14344e-08	5.0865e-07	2.47682e-06	0	0	1.94355e-06	0	8.3911e-08	Lipoate-protein ligase B	H
COG0322	0.000786888	0.000534068	0.000707692	0.000667926	0.000823257	0.00073688	0.000728668	0.000847899	0.000543586	0.000819742	0.00073278	0.000836948	0.000742296	0.00078446	0.000758979	0.000733909	0.000745567	0.000748298	0.000751447	0.000834491	0.000838853	0.000788701	0.000819064	0.00079572	0.000819605	0.00082581	0.000725274	0.000854903	0.000898632	0.000765411	0.000892431	0.000987689	0.000853719	0.000687661	0.000752981	0.000679985	0.00079469	0.000839294	0.000813664	Nuclease subunit of the excinuclease complex	L
COG0323	0.000285201	0.000209643	0.000319703	0.000253696	0.000306637	0.000294364	0.000251295	0.000405839	0.000215303	0.000354683	0.000279474	0.000393006	0.000234346	0.000404381	0.000303603	0.000249833	0.000323391	0.00030302	0.00030485	0.000423593	0.000327571	0.000407903	0.000308432	0.000407253	0.00036864	0.000373058	0.000389681	0.000397864	0.000378329	0.000336082	0.000436643	0.000336758	0.000395868	0.00030011	0.000317859	0.000307367	0.00040964	0.000319972	0.000293443	DNA mismatch repair enzyme (predicted ATPase)	L
COG0324	0.000219061	0.000149609	0.000214066	0.000168559	0.000233022	0.000203938	0.000188285	0.000204716	0.000168319	0.00023556	0.000177166	0.000214313	0.00017864	0.000241533	0.000207714	0.000190155	0.000201818	0.000212102	0.000210511	0.000210139	0.00021645	0.000223464	0.000218171	0.000223212	0.000203793	0.000212558	0.00030724	0.000202191	0.000199295	0.000197697	0.000256539	0.0002322	0.000206716	0.000209406	0.000239986	0.00019317	0.000225871	0.000201565	0.000188201	tRNA delta(2)-isopentenylpyrophosphate transferase	J
COG0325	0.000228778	0.000183427	0.000228142	0.000177148	0.000208919	0.000224768	0.000219529	0.0002233	0.000179745	0.000243718	0.000232162	0.000261421	0.000197469	0.00026688	0.000227821	0.000215906	0.000229993	0.000229056	0.000229838	0.000229039	0.000226231	0.000246908	0.000229505	0.000210934	0.000252751	0.000236379	0.000258935	0.000234375	0.00023529	0.000230152	0.000269894	0.000249725	0.000238542	0.000202362	0.000278561	0.000213822	0.000246877	0.000229871	0.000235583	Predicted enzyme with a TIM-barrel fold	R
COG0326	0.000497644	0.000275653	0.000361685	0.0002361	0.000250464	0.000367233	0.000298665	0.00038733	0.000359418	0.00035618	0.000311101	0.000367184	0.000237191	0.000402881	0.000387783	0.000298207	0.000394967	0.000398889	0.000390912	0.000351901	0.000415804	0.000348346	0.000350798	0.000344703	0.000382858	0.000375121	0.000313936	0.000411393	0.000448051	0.000416811	0.000299425	0.000386238	0.000411095	0.000275971	0.000382707	0.000389738	0.000346421	0.000447969	0.00044648	Molecular chaperone, HSP90 family	O
COG0327	0.000144442	0.000205309	0.000189636	0.000173096	0.000213056	0.00021392	0.000189947	0.000168815	0.000198215	0.000220356	0.000227947	0.000176179	0.000176255	0.000245628	0.000205005	0.000188488	0.000212686	0.00020055	0.000206384	0.000199646	0.000189813	0.000244496	0.000165545	0.000194531	0.000198907	0.000161691	0.000256528	0.000194851	8.45148e-05	0.000210477	0.000229204	0.000294077	0.000195639	0.000194406	0.000294584	0.000203636	0.000247765	0.000164353	0.000176823	Uncharacterized conserved protein	S
COG0328	6.4118e-05	1.81748e-05	6.10061e-05	0.000171512	5.03853e-05	8.03398e-05	7.93894e-05	8.49546e-05	2.03653e-05	7.53718e-05	4.08355e-05	7.67275e-05	1.40179e-05	0.00012286	8.43773e-05	7.78874e-05	0.000114849	7.03727e-05	7.96658e-05	0.00024373	8.95752e-05	0.000127848	5.38009e-05	0.000138554	0.00014307	7.24156e-05	8.75358e-05	8.2831e-05	4.24509e-05	9.46719e-05	3.99872e-05	6.12646e-05	8.27221e-05	6.75089e-05	5.99528e-05	6.38076e-05	0.000126754	3.74675e-05	3.03429e-05	Ribonuclease HI	L
COG0330	2.5634e-06	7.03747e-06	9.40444e-07	9.84825e-07	1.49276e-05	7.48538e-06	2.68026e-05	3.54946e-06	7.99911e-07	6.99728e-06	4.35417e-06	1.27565e-05	6.21305e-06	1.20324e-06	9.65435e-06	2.5949e-05	5.60832e-06	6.38557e-06	8.10489e-06	8.45518e-06	1.42706e-05	1.50417e-05	1.86047e-05	2.45314e-06	2.83237e-06	5.94017e-06	6.37411e-06	1.91623e-05	1.87924e-06	9.72991e-06	6.80855e-06	2.0014e-06	1.87455e-05	1.92911e-06	1.9541e-05	7.50478e-06	1.43761e-05	4.55216e-06	4.80909e-06	Membrane protease subunits, stomatin/prohibitin homologs	O
COG0331	0.000258846	0.000169437	0.000234945	0.000225428	0.000306856	0.000232214	0.000259609	0.000221739	0.000190694	0.000268944	0.000237073	0.000341054	0.000207946	0.000245532	0.000241734	0.000259964	0.000242899	0.000252346	0.000250042	0.000212944	0.000234124	0.000235154	0.000275237	0.000202428	0.000268611	0.000284243	0.000249873	0.000280308	0.000319344	0.000240622	0.000264843	0.000257339	0.000279023	0.000231294	0.000323485	0.000235666	0.000236174	0.000263488	0.000256803	(acyl-carrier-protein) S-malonyltransferase	I
COG0332	0.000284633	0.000398827	0.000282832	0.000271435	0.000405085	0.000472389	0.000286556	0.000358535	0.000570616	0.000352751	0.000430508	0.000423259	0.000466167	0.000277355	0.000425365	0.000288256	0.000406649	0.000451317	0.000423667	0.00028598	0.000353748	0.000290504	0.00034285	0.000354126	0.000410442	0.000324892	0.000297094	0.000332694	0.000326109	0.000344876	0.000303749	0.000343417	0.0003333	0.000320486	0.000452021	0.000554124	0.00029458	0.000283992	0.000283396	3-oxoacyl-[acyl-carrier-protein] synthase III	I
COG0335	0.000220873	0.000175416	0.000230287	0.000184355	0.00023101	0.000211039	0.000228735	0.000254809	0.000170019	0.000237088	0.00021591	0.000217646	0.00020997	0.000254037	0.000208113	0.000226572	0.000210254	0.000213941	0.000219186	0.000261747	0.000258244	0.000218482	0.000216405	0.000237736	0.000203643	0.000202944	0.000261956	0.000206876	0.000212018	0.000221398	0.000275823	0.000237903	0.000206593	0.000199876	0.000238136	0.000226292	0.000220084	0.000219525	0.000216081	Ribosomal protein L19	J
COG0336	0.000230261	0.000269119	0.000227186	0.000178949	0.000211531	0.000237625	0.000210492	0.00028847	0.000267885	0.000258676	0.000206193	0.000259898	0.000181975	0.000274047	0.000243376	0.000210381	0.000248658	0.000244131	0.000242899	0.00028488	0.000262671	0.000268919	0.000229815	0.000276936	0.000257672	0.000249796	0.000278973	0.00026115	0.000239581	0.00025601	0.000257608	0.00024221	0.000261087	0.000199072	0.000278214	0.000217633	0.000272261	0.000249511	0.000235335	tRNA-(guanine-N1)-methyltransferase	J
COG0337	0.000352487	0.000362372	0.000310256	0.000367032	0.000367108	0.000311881	0.000360713	0.000292251	0.000307858	0.000415656	0.000322009	0.000358717	0.000336129	0.000340039	0.000324343	0.000363996	0.000304571	0.000321273	0.000317236	0.0002781	0.000295996	0.000394537	0.000411309	0.000295935	0.000384511	0.000355701	0.000491179	0.000331874	0.000279646	0.000412248	0.000500096	0.000425341	0.000335276	0.000273058	0.000855243	0.000305788	0.000390784	0.000414706	0.000445985	3-dehydroquinate synthetase	E
COG0338	0.00030585	0.000430142	0.00026294	0.000446742	0.000352727	0.00028292	0.00016022	0.000424294	0.000215812	0.000501785	0.000269899	0.000398357	0.000202866	0.000276719	0.000288458	0.000160471	0.000374047	0.000284178	0.000286941	0.000636439	0.000352895	0.000308821	0.000311428	0.00032971	0.000227476	0.000388693	0.000355878	0.00024593	0.000139056	0.000453814	0.000706931	0.000374852	0.000244338	0.000278211	0.00032855	0.000402261	0.000307309	0.000383873	0.000387842	Site-specific DNA methylase	L
COG0339	0.000249508	0.00037241	0.00030778	0.000428323	0.000454141	0.000328406	0.000362504	0.000261221	0.000410432	0.000308088	0.000433899	0.000260359	0.000513956	0.000229598	0.000292585	0.000363567	0.000285967	0.000318529	0.000281187	0.000239156	0.000284438	0.000244502	0.000253972	0.000276662	0.000294734	0.000192812	0.000416582	0.000124227	4.80884e-05	0.000256945	0.000450851	0.000387136	0.000122727	0.000440472	0.00019948	0.000346823	0.000245989	0.000252401	0.000226315	Zn-dependent oligopeptidases	E
COG0340	0.000165884	0.000114996	0.000217771	0.000117176	8.95244e-05	0.000126237	0.000131367	0.000132727	0.000170202	0.000189017	0.000121076	0.000162204	7.85091e-05	0.000175164	0.000117782	0.000132153	0.00011659	0.000125374	0.000121477	9.6504e-05	0.000104231	0.000178222	0.000176696	0.000129746	0.000138181	0.000155705	0.000229788	0.000161496	0.000298214	0.000152433	0.000248844	0.000230852	0.000160976	0.000104472	0.000105003	0.000153366	0.00017889	0.000132259	0.000125515	Biotin-(acetyl-CoA carboxylase) ligase	H
COG0343	0.000235165	0.000170035	0.000262259	0.00017786	0.000235093	0.000240967	0.000237611	0.00029128	0.000157713	0.000253466	0.000223242	0.000281676	0.000194419	0.000304362	0.00024314	0.000237018	0.00024804	0.000242323	0.000244215	0.00031682	0.000289311	0.000288876	0.000243285	0.00029155	0.000266951	0.000253261	0.000370172	0.000273829	0.000252672	0.000265461	0.00035307	0.000289244	0.000277217	0.000231451	0.000321095	0.000232839	0.000286891	0.000248377	0.0002573	Queuine/archaeosine tRNA-ribosyltransferase	J
COG0344	0.000242527	1.40335e-05	0.000135649	5.00392e-05	8.46146e-05	0.000140452	0.000104836	0.000201296	2.86491e-05	0.000151829	6.16286e-05	0.00021935	5.20689e-05	0.000198313	0.000162267	0.000104059	0.000167314	0.000156286	0.000169481	0.000203137	0.000156918	0.000191143	0.000167792	0.000221048	0.000203565	0.000258734	0.000114541	0.000216985	0.000406508	0.000179257	9.30303e-05	0.000132035	0.000220175	8.51799e-05	0.00018631	0.000109838	0.000188844	0.000201388	0.000198047	Predicted membrane protein	S
COG0345	0.000282006	0.00026659	0.000273081	0.000215947	0.000307134	0.000250791	0.000280757	0.000229621	0.000251047	0.00022854	0.000250918	0.000276924	0.000252266	0.000275977	0.00025271	0.000279322	0.000249137	0.000256336	0.000254108	0.000218511	0.000239343	0.000271811	0.000257587	0.000215106	0.00026989	0.000256228	0.000267608	0.00025752	0.000258426	0.000243202	0.000312764	0.000236532	0.000257078	0.000247294	0.000282108	0.00023653	0.00027354	0.00027074	0.000263551	Pyrroline-5-carboxylate reductase	E
COG0346	1.13259e-07	5.64003e-06	2.22445e-07	9.7968e-06	4.67217e-06	2.85372e-07	2.36265e-06	1.55056e-07	2.47852e-06	0	3.32266e-07	2.18402e-06	0	0	2.76769e-07	2.32723e-06	8.01931e-08	4.56861e-08	3.92735e-07	0	1.385e-06	1.33242e-07	8.9826e-08	8.43648e-07	0	1.2848e-07	5.66174e-07	6.83285e-08	1.42021e-07	6.63097e-07	2.24257e-07	3.36762e-07	7.13895e-08	5.0503e-07	4.50661e-06	3.57721e-07	2.23284e-07	3.04429e-08	0	Lactoylglutathione lyase and related lyases	E
COG0347	0.000407943	0.000126448	0.000332379	0.000135799	0.000183235	0.000292202	0.000265737	0.000252396	0.000106785	0.000266554	0.000200938	0.000286903	0.000146696	0.000238665	0.000340656	0.000264976	0.000317445	0.000331213	0.000337043	0.000261096	0.000278841	0.000178093	0.000319943	0.000181312	0.000248953	0.000409439	0.000356446	0.000435497	0.000431303	0.000295346	0.000448606	0.000290638	0.000434438	0.000177029	0.000360998	0.000156469	0.000181075	0.000358621	0.000365366	Nitrogen regulatory protein PII	E
COG0348	0	0	0	0	0	0	2.30328e-06	1.22892e-06	0	0	9.82879e-07	0	0	0	0	2.18989e-06	0	0	0	3.33693e-08	0	0	0	0	0	0	0	0	0	0	0	0	0	0	0	0	0	0	0	Polyferredoxin	C
COG0349	4.79934e-05	4.13145e-05	0.000129417	5.40715e-05	1.82334e-05	2.18287e-05	9.78839e-05	2.64495e-05	5.43207e-06	1.52214e-05	5.79298e-05	3.83862e-05	8.98072e-05	7.69513e-05	2.10739e-05	9.83705e-05	1.84185e-05	1.90283e-05	2.01108e-05	3.45165e-05	3.96531e-05	6.74145e-05	2.80117e-05	4.91899e-05	4.02323e-05	1.91235e-05	0.000135799	3.07942e-05	7.04494e-06	3.82529e-05	0.000175645	7.64418e-05	3.15325e-05	5.64232e-05	3.22785e-05	4.18262e-05	6.58196e-05	4.85795e-05	3.91829e-05	Ribonuclease D	J
COG0350	0.000350509	0.000328623	0.000284381	0.000288451	0.000261553	0.000269048	0.000457421	0.00029038	0.000333533	0.000336266	0.000314372	0.000389038	0.000386248	0.000290451	0.000273774	0.000455426	0.000282067	0.000276007	0.000266847	0.000303755	0.000329951	0.000370949	0.00026472	0.000294293	0.000342577	0.00030038	0.00034448	0.000273011	0.000315447	0.000304468	0.000301718	0.000332412	0.000277269	0.000269604	0.00035857	0.000308742	0.000374178	0.000309624	0.000311345	Methylated DNA-protein cysteine methyltransferase	L
COG0351	0.000440072	0.000332895	0.000589838	0.000406587	0.000462338	0.000404198	0.000490545	0.000358185	0.000282817	0.000504269	0.000475579	0.000371214	0.000444968	0.000485649	0.000408897	0.000494734	0.000391464	0.000419915	0.000407305	0.000363016	0.000397078	0.000444125	0.000508735	0.000299803	0.000402554	0.000386976	0.000625529	0.000485937	0.000370101	0.000479512	0.000722919	0.000614651	0.000486192	0.000381474	0.000841756	0.000358747	0.000439891	0.000510138	0.000535634	Hydroxymethylpyrimidine/phosphomethylpyrimidine kinase	H
COG0352	0.00223082	0.00149302	0.00219204	0.00163439	0.00175935	0.00177662	0.00203985	0.00178264	0.00139213	0.00203806	0.00181712	0.00184437	0.00156572	0.00184323	0.00183778	0.00203513	0.00183411	0.001906	0.00187091	0.00174432	0.00176221	0.00183449	0.00213836	0.00144691	0.00175744	0.00217043	0.00228462	0.00193507	0.00283571	0.00168294	0.00238466	0.00187811	0.00194131	0.00171141	0.00253193	0.00161485	0.00183306	0.00210694	0.00212025	Thiamine monophosphate synthase	H
COG0353	0.000342479	0.000162715	0.000284436	0.000194319	0.000243685	0.000269257	0.000256448	0.000371016	0.000159235	0.000330188	0.000222992	0.000350095	0.000188691	0.00035946	0.000266425	0.00026019	0.000298696	0.000267438	0.000277683	0.000433905	0.000316566	0.000352667	0.000320687	0.000348137	0.000359664	0.000361056	0.000299057	0.00035228	0.000494312	0.000327457	0.000306422	0.000300818	0.000350179	0.00026483	0.000478382	0.000247028	0.000349622	0.000336531	0.000343989	Recombinational DNA repair protein (RecF pathway)	L
COG0355	0.000981142	0.000474703	0.000825238	0.000610316	0.000683576	0.000697646	0.000789377	0.000722894	0.000485167	0.000987229	0.000635184	0.000969124	0.000625621	0.00081701	0.000719225	0.000789706	0.000692411	0.000713752	0.000721429	0.000646662	0.000742067	0.000690593	0.000947577	0.000600385	0.000738449	0.000994049	0.000681259	0.00102412	0.00134947	0.000886972	0.000850144	0.00103445	0.00101982	0.000677201	0.00120968	0.000560879	0.000699794	0.000983717	0.00100218	F0F1-type ATP synthase, epsilon subunit (mitochondrial delta subunit)	C
COG0358	0.00174131	0.00273385	0.0013896	0.00237472	0.0015699	0.00236322	0.00177149	0.00221574	0.00144639	0.00225784	0.00217751	0.00170724	0.00200097	0.00175685	0.00219321	0.00176978	0.00213126	0.00215327	0.00217016	0.00198762	0.00178082	0.00240025	0.00250916	0.00248814	0.00222368	0.00209313	0.00168981	0.00207377	0.0017474	0.00260247	0.00184284	0.002598	0.00207059	0.00229275	0.0016017	0.00187197	0.0023989	0.00181988	0.00176007	DNA primase (bacterial type)	L
COG0359	0.000258842	0.000169724	0.000233098	0.000221853	0.000274179	0.000219102	0.00027392	0.000290834	0.000177932	0.000265977	0.000233435	0.000250719	0.000208561	0.000261262	0.000228689	0.000272641	0.000244926	0.000233881	0.000234706	0.000308093	0.000297614	0.000269423	0.000263606	0.000259409	0.000262078	0.000261151	0.000277181	0.000275081	0.000282808	0.000282804	0.000270513	0.000252318	0.000272043	0.000212456	0.000388749	0.000255188	0.00027358	0.0002747	0.000292188	Ribosomal protein L9	J
COG0362	8.25569e-05	0.000151964	1.16022e-05	0.000114197	0.000148009	0.000116595	0.000127543	7.94261e-05	0.000132414	5.41684e-05	0.000163802	0.000106743	0.00015001	3.60824e-05	9.64257e-05	0.000127181	9.18203e-05	0.000101849	9.45463e-05	7.12124e-05	9.86875e-05	0.000110194	3.34227e-05	7.34332e-05	9.21279e-05	4.46164e-05	3.01449e-05	2.91086e-05	1.56437e-05	6.45555e-05	4.12732e-05	5.31207e-05	2.89467e-05	0.000159893	0.000238744	0.000111974	0.00010958	0.000122517	0.000129913	6-phosphogluconate dehydrogenase	G
COG0363	5.21672e-05	0.000124252	4.2566e-06	7.8312e-05	0.000119471	9.85751e-05	6.5833e-05	5.70577e-05	0.000108277	3.56718e-05	0.000127084	6.16611e-05	0.000116471	1.35499e-05	8.13506e-05	6.77205e-05	7.36943e-05	8.11983e-05	7.3282e-05	5.07813e-05	8.19318e-05	7.86048e-05	1.82261e-05	5.59451e-05	5.75861e-05	2.87321e-05	1.85459e-05	1.23329e-05	1.23558e-05	4.04162e-05	1.15418e-05	3.39346e-05	1.19402e-05	0.000128682	3.42413e-05	8.78613e-05	7.83223e-05	6.87318e-05	5.68275e-05	6-phosphogluconolactonase/Glucosamine-6-phosphate isomerase/deaminase	G
COG0365	8.97186e-05	0.000155564	0.000195904	0.000159598	0.000192408	0.000118512	0.000120707	0.000100021	0.000171663	0.000111986	0.000153256	8.82563e-05	0.000178755	0.000145434	0.000110426	0.000118632	0.000106955	0.000120034	0.000107146	9.81708e-05	0.000108682	0.000114691	0.000127123	9.89369e-05	9.26473e-05	8.51364e-05	0.000188323	4.15019e-05	2.21952e-05	9.88446e-05	0.000237675	0.000133146	3.97536e-05	0.000165942	9.49374e-05	0.000137766	0.000115803	0.000100899	8.64185e-05	Acyl-coenzyme A synthetases/AMP-(fatty) acid ligases	I
COG0366	0.00145377	0.000550369	0.00131872	0.00055181	0.000854611	0.000992032	0.00105406	0.00103582	0.000496282	0.000980122	0.000826097	0.00118543	0.00061097	0.00104873	0.00109363	0.00105225	0.00100326	0.00107218	0.00113593	0.000911578	0.00103283	0.000961187	0.00107296	0.000948618	0.00101004	0.00131785	0.00082384	0.00127521	0.00255582	0.00112813	0.00110006	0.000943797	0.00128186	0.000743472	0.00146993	0.000915666	0.000960369	0.00148667	0.00148312	Glycosidases	G
COG0367	0.00040565	0.000233337	0.000411126	0.000209805	0.000315988	0.000417008	0.000325376	0.000409271	0.000237919	0.000308324	0.000376599	0.000356849	0.000288618	0.000433718	0.000382449	0.000328974	0.000386046	0.000380419	0.000368842	0.000417699	0.000331737	0.000446385	0.000325029	0.000422629	0.000500373	0.000395594	0.000349257	0.000412502	0.000462016	0.000403427	0.000316288	0.000346151	0.000416241	0.000297677	0.000310925	0.000324401	0.000445406	0.000352731	0.000329247	Asparagine synthase (glutamine-hydrolyzing)	E
COG0369	1.85254e-07	1.09115e-06	6.25753e-07	5.24557e-05	6.54716e-07	5.19223e-07	4.38857e-05	1.7711e-06	2.02864e-05	1.08206e-06	9.2484e-06	8.82475e-06	3.00159e-05	6.37318e-07	5.26057e-07	4.36704e-05	8.80696e-07	2.90425e-07	3.51246e-07	6.96764e-06	7.54499e-06	6.88283e-06	6.11733e-07	1.06882e-05	4.6934e-07	1.60466e-06	9.61935e-06	1.69409e-06	3.08726e-07	8.63022e-06	2.08931e-06	1.64054e-06	1.94929e-06	9.9418e-06	2.76663e-05	3.62417e-07	6.86704e-06	6.89049e-07	8.32727e-07	Sulfite reductase, alpha subunit (flavoprotein)	P
COG0370	0.00102433	0.000461392	0.000897054	0.000459856	0.000692071	0.00083874	0.000741696	0.000960875	0.00047932	0.000761612	0.000648472	0.000849554	0.000508965	0.00119819	0.00087888	0.000744945	0.00088902	0.000828044	0.000892555	0.000974589	0.000785813	0.00107188	0.000799028	0.000955997	0.000946939	0.000928267	0.000746826	0.00103753	0.00108308	0.000838623	0.000712213	0.000732142	0.00104273	0.000595756	0.000875239	0.000681674	0.00108173	0.000893536	0.000925821	Fe2+ transport system protein B	P
COG0371	0.000449013	0.000278268	0.000253951	0.00029703	0.00033929	0.00026607	0.000564707	0.000347687	0.00026192	0.000372422	0.000335248	0.00038749	0.000265805	0.000409387	0.000330751	0.00056408	0.000332571	0.000340485	0.000353095	0.000377142	0.000361484	0.000330866	0.000404263	0.000327135	0.000333579	0.000462823	0.000169049	0.000465238	0.000590423	0.000392081	0.000190856	0.000306404	0.000463907	0.000226862	0.00124638	0.000282481	0.000332935	0.000518899	0.000629473	Glycerol dehydrogenase and related enzymes	C
COG0372	0.000150117	1.99471e-05	8.61802e-05	3.35518e-05	5.18192e-05	7.37976e-05	0.00012609	9.2287e-05	1.79298e-05	9.9181e-05	7.48516e-05	9.81917e-05	2.94498e-05	8.76225e-05	8.88706e-05	0.000126003	8.31329e-05	8.82954e-05	9.37308e-05	8.25697e-05	0.000124872	0.000108003	0.000121173	5.67182e-05	6.61241e-05	0.000135864	3.76621e-05	0.000143976	0.0001987	8.0271e-05	6.4611e-05	5.51699e-05	0.000143704	3.30108e-05	0.000288327	7.09611e-05	0.000106641	0.00018089	0.000205912	Citrate synthase	C
COG0373	0.000595343	0.000397604	0.000650581	0.000438089	0.000572388	0.000545199	0.000564038	0.0006695	0.000401835	0.000591701	0.000499734	0.000616116	0.000460813	0.000691428	0.000575486	0.000558331	0.00058301	0.000580339	0.000582946	0.000729415	0.000653186	0.000656226	0.000594215	0.00062258	0.000594134	0.000632429	0.000623884	0.000658763	0.000611516	0.000581997	0.000650849	0.000602024	0.000656697	0.000507659	0.000813152	0.000532717	0.000664412	0.000605904	0.00061466	Glutamyl-tRNA reductase	H
COG0375	3.77311e-05	9.3655e-07	3.77588e-05	3.6052e-05	3.35035e-05	2.28664e-05	5.58529e-05	4.86339e-05	5.16557e-05	4.21588e-05	6.44083e-05	4.86226e-05	4.32675e-05	9.33971e-05	2.57736e-05	5.58425e-05	3.07665e-05	2.08711e-05	2.09129e-05	6.2622e-05	5.34759e-05	9.88143e-05	3.69694e-05	6.12268e-05	7.60588e-05	4.17963e-05	3.80048e-05	3.95923e-05	3.35135e-05	5.89822e-05	3.48345e-05	3.82387e-05	3.73352e-05	3.18183e-05	0.000211635	5.83703e-05	9.6465e-05	6.57652e-05	9.68589e-05	Zn finger protein HypA/HybF (possibly regulating hydrogenase expression)	R
COG0377	7.14894e-05	0.000134594	0.000131808	0.000164299	0.000133575	0.000110674	9.8743e-05	7.56778e-05	9.06752e-05	0.000128482	0.000137052	6.4336e-05	0.000150154	8.40063e-05	9.03977e-05	9.67669e-05	9.57311e-05	0.000110215	9.66262e-05	6.74382e-05	8.1412e-05	9.8076e-05	9.00674e-05	8.05647e-05	8.95342e-05	6.27385e-05	0.000156904	4.74468e-05	1.58968e-05	8.60099e-05	0.000178624	0.00014999	5.0783e-05	0.000152921	7.76672e-05	0.000103523	9.99199e-05	7.18656e-05	6.28177e-05	NADH:ubiquinone oxidoreductase 20 kD subunit and related Fe-S oxidoreductases	C
COG0378	6.8417e-05	1.48435e-05	5.52068e-05	3.66077e-05	5.58197e-05	4.38237e-05	9.93275e-05	0.000109423	5.73311e-05	7.5481e-05	9.92807e-05	0.000128663	5.53048e-05	0.000101526	5.24185e-05	9.90824e-05	8.04478e-05	4.68147e-05	5.51471e-05	0.000127413	8.42556e-05	0.000118147	6.66252e-05	8.19281e-05	0.00011607	0.000104114	6.20881e-05	0.000110574	7.77391e-05	0.000101477	8.90851e-05	7.78e-05	0.000107959	4.42871e-05	0.000620624	7.97628e-05	0.000120022	0.000195828	0.000283587	Ni2+-binding GTPase involved in regulation of expression and maturation of urease and hydrogenase	OK
COG0379	0.000254211	0.000237506	0.000245012	0.00020653	0.000254274	0.000188372	0.000251305	0.000196023	0.000174531	0.000218831	0.00023532	0.000170401	0.000253644	0.00016387	0.000200591	0.000251674	0.000193776	0.000210312	0.000206421	0.000171184	0.000199362	0.000191939	0.000221362	0.000138014	0.000154787	0.000222424	0.000228984	0.000202367	0.000241062	0.000164023	0.000306182	0.000238656	0.000204157	0.00019604	0.000390117	0.00022631	0.000191271	0.000265571	0.000278181	Quinolinate synthase	H
COG0380	0	0	3.93935e-08	1.63236e-05	9.09502e-08	1.99275e-07	9.21461e-06	4.57006e-08	6.88807e-06	2.34876e-07	2.23291e-06	1.08398e-07	7.79229e-06	3.92018e-08	1.04588e-07	9.30362e-06	1.65402e-07	1.07441e-07	1.04878e-07	1.87122e-06	1.73181e-07	8.767e-07	3.22672e-07	1.51535e-06	0	4.65714e-07	8.14188e-07	8.13486e-08	6.36256e-08	5.43754e-07	7.35792e-07	2.87843e-07	8.56674e-08	1.60301e-06	1.02016e-05	0	8.99797e-07	1.39717e-08	1.16592e-08	Trehalose-6-phosphate synthase	G
COG0381	0.000182689	0.000337271	0.000244907	0.000208356	0.000272535	0.000359674	0.000194034	0.000288948	0.000434929	0.000344753	0.000447144	0.000387404	0.000334496	0.000255122	0.000345186	0.000195564	0.000325993	0.000354906	0.000331284	0.000318649	0.000275617	0.000288146	0.000127183	0.000280771	0.000438737	0.000243908	0.000272011	0.000241847	0.000117285	0.000221706	0.000591678	0.000235289	0.00024507	0.000383203	0.000239107	0.000486822	0.000291299	0.000270711	0.000277274	UDP-N-acetylglucosamine 2-epimerase	M
COG0383	8.00074e-05	0.000232294	4.55824e-05	0.000220861	0.000184443	0.000231833	0.000110302	0.000235261	0.000450764	0.000150503	0.000161563	0.000217866	0.000108508	0.000151858	0.000219407	0.000112045	0.000225432	0.000228727	0.000235165	0.000204991	0.000155196	0.000283419	0.000103443	0.000215307	0.000184658	0.000125979	0.000172599	0.000108426	0.000104899	0.000186602	7.39527e-05	6.86763e-05	0.000107512	0.000165824	0.00010997	0.000279121	0.000287574	9.96254e-05	8.8809e-05	Alpha-mannosidase	G
COG0384	2.65228e-05	6.01324e-06	5.19955e-06	2.02568e-05	1.68584e-05	3.2766e-05	2.02567e-05	1.59158e-05	1.21009e-05	1.00556e-05	7.03155e-06	2.07306e-05	1.30187e-05	2.71584e-05	3.05973e-05	2.10081e-05	2.7871e-05	3.13712e-05	2.76596e-05	1.28503e-05	1.13261e-05	3.1501e-05	4.94662e-06	1.62291e-05	1.20039e-05	1.147e-05	2.31562e-05	1.70006e-06	2.65821e-06	1.51982e-05	7.41586e-06	1.41097e-05	1.67042e-06	1.34102e-05	2.20993e-05	7.73204e-06	3.0599e-05	2.70179e-06	2.88658e-06	Predicted epimerase, PhzC/PhzF homolog	R
COG0387	9.03669e-05	5.49485e-05	1.44198e-05	0.000108612	0.000178994	9.73352e-05	0.000123447	8.8551e-05	3.27522e-05	8.04951e-05	0.000117394	7.6414e-05	0.000155987	1.93523e-05	8.78192e-05	0.000122916	7.11882e-05	9.08544e-05	8.43825e-05	6.37886e-05	8.28094e-05	6.10515e-05	9.46127e-05	7.24425e-05	7.53697e-05	6.96038e-05	1.62114e-05	9.60836e-05	4.57389e-05	0.000107085	1.96135e-05	7.88085e-05	9.8719e-05	0.000125879	7.76604e-05	6.35516e-05	6.17097e-05	0.000109371	0.000102198	Ca2+/H+ antiporter	P
COG0389	0.000861257	0.000402651	0.000852312	0.00043242	0.000600186	0.000600204	0.000602852	0.000705282	0.000834891	0.000503751	0.000557402	0.0007827	0.000408075	0.000792664	0.000645734	0.000598863	0.000624628	0.000613985	0.000634458	0.000667806	0.000535147	0.000666535	0.000579637	0.000618273	0.000630191	0.000743591	0.00068102	0.000762607	0.000952924	0.000714441	0.000783737	0.000589421	0.000756743	0.000421665	0.000416305	0.000508359	0.000672173	0.000647878	0.000634903	Nucleotidyltransferase/DNA polymerase involved in DNA repair	L
COG0390	5.70585e-05	0.000136084	7.28491e-06	9.88214e-05	0.000124603	9.16276e-05	9.98082e-05	5.12462e-05	0.000107256	8.37349e-05	0.000129668	5.78904e-05	0.000135655	1.05574e-05	8.16144e-05	0.000100094	7.50052e-05	9.16886e-05	8.09641e-05	5.49262e-05	7.67005e-05	8.87545e-05	2.50248e-05	5.01769e-05	5.31201e-05	3.08669e-05	2.1423e-05	2.28646e-05	1.1482e-05	4.47123e-05	1.43232e-05	5.82035e-05	2.28236e-05	0.000117464	4.86012e-05	8.91658e-05	8.64514e-05	6.67072e-05	5.77585e-05	ABC-type uncharacterized transport system, permease component	R
COG0394	0.000901019	0.000597148	0.000525286	0.00051555	0.000623648	0.000762024	0.000730583	0.000668671	0.000564904	0.000691872	0.000719384	0.000622501	0.000678911	0.000609537	0.000767103	0.000738063	0.00070635	0.000743636	0.000755897	0.000581778	0.00062669	0.000651247	0.000757368	0.000527982	0.000591381	0.000631036	0.000504989	0.000792337	0.000719617	0.000658746	0.000459046	0.000547441	0.000791905	0.000571187	0.00134957	0.000620306	0.000648485	0.000747247	0.00083231	Protein-tyrosine-phosphatase	T
COG0395	0.000570415	0.000237696	0.000341969	0.000138536	0.000311806	0.000362754	0.00031283	0.000381269	6.91137e-05	0.000372924	0.000128314	0.000461575	7.68554e-05	0.000388317	0.000408586	0.000310912	0.000388434	0.000397377	0.000433301	0.000371589	0.000372813	0.000290894	0.000399511	0.000372814	0.000443383	0.000488283	0.000205343	0.000602528	0.00096294	0.000514695	0.00016705	0.000232197	0.000598966	0.000143309	0.000252257	0.000219416	0.000290976	0.000415747	0.000412381	ABC-type sugar transport system, permease component	G
COG0396	0.000403899	0.000250606	0.000339994	0.000275773	0.000380079	0.00029168	0.000302016	0.000367064	0.000193353	0.0003479	0.00025796	0.000280379	0.000296391	0.000351056	0.000283092	0.000300524	0.000288789	0.00030295	0.000284476	0.000315154	0.000296887	0.000337797	0.000318019	0.000330219	0.000344813	0.000294795	0.000443512	0.000259018	0.000286149	0.000367056	0.000473507	0.000372545	0.000257736	0.000293633	0.000473928	0.000276314	0.000336654	0.000295379	0.000302087	ABC-type transport system involved in Fe-S cluster assembly, ATPase component	O
COG0397	1.13634e-07	1.76172e-07	2.08343e-07	1.99064e-05	1.22757e-06	6.23309e-07	1.23977e-05	3.06592e-06	5.95174e-06	4.5252e-07	2.66405e-06	5.37464e-08	8.84452e-06	3.21755e-08	4.68422e-07	1.14887e-05	7.69566e-07	8.0285e-07	7.2048e-07	3.15344e-06	4.94968e-07	8.59468e-07	1.08823e-06	1.13397e-06	3.75162e-08	8.53184e-07	1.17461e-06	1.48227e-06	1.59203e-06	7.45839e-07	5.04361e-07	1.57484e-07	1.87431e-06	1.46463e-06	1.74655e-05	8.34112e-07	7.09238e-07	5.45955e-07	1.2078e-06	Uncharacterized conserved protein	S
COG0399	0.000415237	0.000415818	0.00054677	0.000326965	0.0004588	0.000450883	0.000407542	0.000472149	0.00053789	0.000448975	0.00062071	0.000594617	0.000428171	0.000442381	0.000428042	0.000410173	0.000425009	0.000455751	0.000429941	0.000407616	0.000410465	0.00046285	0.000305403	0.000474032	0.000541282	0.00037302	0.000353663	0.000451352	0.000397088	0.000385955	0.000985888	0.000549606	0.000451506	0.000448971	0.000575973	0.000766952	0.000459966	0.000480212	0.000507321	Predicted pyridoxal phosphate-dependent enzyme apparently involved in regulation of cell wall biogenesis	M
COG0400	3.09539e-05	0.000146808	6.76474e-05	7.41921e-05	5.68498e-05	7.87604e-05	5.96525e-05	3.82442e-05	0.000122382	8.08808e-05	9.60901e-05	4.16146e-05	5.59518e-05	4.65814e-05	7.29025e-05	6.03963e-05	6.55505e-05	7.33095e-05	7.29367e-05	4.13806e-05	8.52072e-05	4.86088e-05	5.93846e-05	3.72927e-05	3.63542e-05	2.86098e-05	0.000153044	3.22553e-05	1.18678e-05	4.46839e-05	0.000173704	6.4454e-05	3.40982e-05	3.43773e-05	0.000107937	7.23418e-05	4.85737e-05	2.45741e-05	2.17301e-05	Predicted esterase	R
COG0401	1.9945e-07	0	0	1.03238e-05	0	9.42265e-08	1.11165e-05	0	5.69395e-06	1.00239e-07	1.38916e-06	1.21436e-07	4.92522e-06	0	0	8.77268e-06	4.23662e-07	1.2068e-07	0	9.72118e-07	1.10864e-07	7.85804e-07	1.17583e-07	4.89252e-07	0	0	8.30863e-08	8.10075e-08	0	7.8601e-08	0	3.55824e-07	1.53555e-07	1.53928e-06	5.75817e-06	0	8.2302e-07	0	0	Uncharacterized homolog of Blt101	S
COG0402	0.000264966	0.000216223	0.000137493	0.000313384	0.000465725	0.000229761	0.000530861	0.000282984	0.000294584	0.000222102	0.000295343	0.000272318	0.000322995	0.00038853	0.000227266	0.000533581	0.000259808	0.000210621	0.000230359	0.000354592	0.000295122	0.000474019	0.000217017	0.000387109	0.00040384	0.000218369	0.000249672	0.000163465	0.000177313	0.000292639	0.00011062	0.000239877	0.000165823	0.000210646	0.000410886	0.0002566	0.000471196	0.000292404	0.000326351	Cytosine deaminase and related metal-dependent hydrolases	FR
COG0404	0.000233677	0.000306488	9.1137e-05	0.000338731	0.000263545	0.000278219	0.00023653	0.00024962	0.000336039	0.000328446	0.000307658	0.000167071	0.00032165	0.0001788	0.0002573	0.000235024	0.000255944	0.000278007	0.000258136	0.000219434	0.000259981	0.000276332	0.000219609	0.000254152	0.000274259	0.000190782	0.000145966	0.000138064	7.25167e-05	0.000249295	8.61904e-05	0.000270417	0.000137173	0.000363312	0.000529412	0.000283939	0.000277797	0.000253043	0.000277635	Glycine cleavage system T protein (aminomethyltransferase)	E
COG0407	9.71932e-05	0.000275483	3.00419e-05	9.2677e-05	0.000103431	7.25717e-05	0.000139514	5.81219e-05	0.000198272	6.87837e-05	0.000103897	0.000107552	0.000192061	6.10937e-05	7.21333e-05	0.000140296	6.5171e-05	7.42063e-05	6.86308e-05	5.61629e-05	8.37251e-05	6.73635e-05	7.17118e-05	6.40674e-05	0.000109474	3.96002e-05	9.68888e-05	4.66652e-05	3.10907e-05	7.64179e-05	3.7987e-05	6.00114e-05	4.6409e-05	6.42724e-05	4.97978e-05	0.000104813	6.62276e-05	8.56855e-05	8.18222e-05	Uroporphyrinogen-III decarboxylase	H
COG0409	3.67434e-05	9.27772e-06	2.48329e-05	1.83801e-05	2.25842e-05	2.81199e-05	4.81106e-05	2.43771e-05	4.54936e-05	2.11988e-05	4.91446e-05	5.52366e-05	3.2631e-05	3.24132e-05	4.15872e-05	4.76888e-05	4.1903e-05	4.53448e-05	4.54163e-05	5.60311e-05	4.5352e-05	5.37139e-05	3.37023e-05	1.59734e-05	4.14346e-05	6.38004e-05	1.86105e-05	4.46986e-05	3.0133e-05	3.78195e-05	3.33356e-05	3.09196e-05	4.2969e-05	1.50956e-05	0.000228056	5.69916e-05	5.33136e-05	5.24432e-05	7.90358e-05	Hydrogenase maturation factor	O
COG0410	4.91986e-05	2.17906e-05	4.93692e-05	3.59789e-05	5.36196e-05	5.37351e-05	2.96653e-05	4.98664e-05	1.26444e-05	9.75039e-05	2.21812e-05	5.15972e-05	2.49616e-05	6.70771e-05	5.13596e-05	2.94664e-05	5.85375e-05	4.08366e-05	4.84015e-05	7.41716e-05	5.39681e-05	7.36352e-05	6.73752e-05	7.77301e-05	7.38505e-05	5.43537e-05	7.04207e-05	6.20402e-05	2.83772e-05	6.86087e-05	3.52579e-05	7.42101e-05	6.13075e-05	2.96203e-05	6.00296e-05	4.6695e-05	7.47881e-05	3.8083e-05	3.66356e-05	ABC-type branched-chain amino acid transport systems, ATPase component	E
COG0411	0.000220927	0.000113955	0.000156214	3.96298e-05	0.000117456	0.000172984	0.00013037	0.00017449	9.7581e-05	0.000141047	9.85529e-05	0.000220262	4.52097e-05	0.00025884	0.000180289	0.000127387	0.000178522	0.000157575	0.000177898	0.000179113	0.000148328	0.00020067	0.000168733	0.000207617	0.00023293	0.000211474	0.000128622	0.000219837	0.000339967	0.000180709	8.14681e-05	0.000138999	0.000216537	0.000103805	0.000216463	0.000107823	0.000200939	0.00017148	0.000176514	ABC-type branched-chain amino acid transport systems, ATPase component	E
COG0413	0.00016837	0.000127976	0.000186122	0.000155928	0.000125951	0.000138029	0.000125747	0.000125117	0.000124141	0.000163582	0.000138208	0.000109895	0.000155593	0.000124699	0.000134525	0.000122801	0.000124481	0.000148284	0.00013404	0.000109767	0.000121906	0.000138017	0.000147015	0.000113609	0.000129793	0.000172638	0.00017338	0.00011412	0.000204397	0.000115819	0.000202163	0.00018378	0.000114796	0.000169501	0.000230287	0.000145126	0.000140341	0.000148454	0.000150567	Ketopantoate hydroxymethyltransferase	H
COG0414	0.000196598	0.00017902	0.000225626	0.000174621	0.000161137	0.000187987	0.000169396	0.000149752	0.000172724	0.000191691	0.000200617	0.000146753	0.000192259	0.000167747	0.000182036	0.000169753	0.00017035	0.000202693	0.000191185	0.000125471	0.000147704	0.000155758	0.000176742	0.000129681	0.000143018	0.000186201	0.00022634	0.000152567	0.000256154	0.00013459	0.000228215	0.000214635	0.000154046	0.000196134	0.000259854	0.000197254	0.000153023	0.000156514	0.000170878	Panthothenate synthetase	H
COG0416	0.000179511	2.46553e-05	0.000111063	6.03763e-05	9.09711e-05	0.000144358	0.000109531	0.000198606	3.58223e-05	0.000139432	9.61744e-05	0.000226585	6.42014e-05	0.000211246	0.000150686	0.000113825	0.000158022	0.000143852	0.000159466	0.00020891	0.000149389	0.000185409	0.000171395	0.000245795	0.000215653	0.000211754	0.000127441	0.000238279	0.00025155	0.000194551	8.88906e-05	0.000140787	0.000237185	0.000124167	0.000228612	0.000110826	0.000185012	0.000191887	0.000198068	Fatty acid/phospholipid biosynthesis enzyme	I
COG0418	6.05779e-08	0	0	1.46089e-05	3.25853e-08	2.43261e-07	9.77366e-06	6.22e-08	5.02627e-06	4.3772e-07	2.74788e-06	5.53249e-08	1.06595e-05	7.46968e-08	1.26886e-07	9.77947e-06	2.38801e-07	3.66536e-08	2.00511e-07	2.72116e-06	1.15269e-07	2.58579e-06	3.25426e-08	1.70294e-06	7.79411e-07	2.92057e-07	3.35948e-06	1.3892e-07	5.77309e-08	3.33414e-06	3.39391e-07	2.85569e-07	6.99576e-08	3.65161e-06	9.02179e-06	1.69346e-08	2.55798e-06	0	1.58686e-08	Dihydroorotase	F
COG0419	0.000331347	0.000357192	0.000298845	0.000379743	0.000260913	0.000317179	0.000484508	0.000302906	0.000498659	0.000295804	0.000413266	0.00035168	0.00033312	0.000311335	0.000322547	0.000483332	0.000339283	0.000312074	0.000321259	0.000318852	0.000349555	0.000343674	0.000336488	0.000298578	0.000365713	0.00040957	0.000539306	0.0003123	0.000233163	0.000349033	0.000644905	0.000448414	0.000313387	0.000299696	0.000489533	0.000458416	0.00034102	0.000392125	0.00041318	ATPase involved in DNA repair	L
COG0420	2.6326e-06	0	2.35586e-05	3.81942e-06	3.54368e-07	6.32929e-06	1.1708e-05	6.42658e-06	3.93784e-06	1.15695e-05	7.32555e-08	1.81251e-05	8.00197e-07	3.1615e-05	8.68486e-06	1.14173e-05	1.31787e-05	8.4272e-06	1.1089e-05	1.14137e-05	1.86852e-05	7.94574e-06	1.18749e-05	1.33106e-05	1.34095e-05	8.03523e-06	4.59517e-06	2.60061e-05	6.94855e-06	1.9056e-05	1.92994e-05	7.27384e-06	2.53948e-05	4.63521e-06	0.000175252	1.06238e-05	8.42403e-06	3.91726e-05	6.47609e-05	DNA repair exonuclease	L
COG0421	0.000199667	2.00756e-05	8.91791e-05	3.95083e-05	0.000104804	0.000117607	0.00010351	0.000113483	1.91441e-05	0.000122268	6.96851e-05	0.000160845	4.70773e-05	0.00012149	0.000139073	0.000105989	0.000121208	0.000136007	0.000145226	9.28299e-05	0.000126284	7.76424e-05	0.000146455	9.6551e-05	0.000119767	0.00017227	6.42974e-05	0.000201898	0.000302255	0.000121307	6.59669e-05	9.81104e-05	0.000202057	5.7175e-05	0.000231876	5.05028e-05	7.59695e-05	0.000166743	0.000171663	Spermidine synthase	E
COG0423	0.000327599	0.000193793	0.000358799	0.000208807	0.000273463	0.000327683	0.000287562	0.000396208	0.0002242	0.000326153	0.000282555	0.000296733	0.000255934	0.000423086	0.000329791	0.000283044	0.000354072	0.000323175	0.000329582	0.000453045	0.000341195	0.00037876	0.000309231	0.000424236	0.000346942	0.000322474	0.000363151	0.000370195	0.000338382	0.000341515	0.000318423	0.000309549	0.000369649	0.000280495	0.000174093	0.000289104	0.000374543	0.000302812	0.000280281	Glycyl-tRNA synthetase (class II)	J
COG0424	0.00031416	0.000257906	0.000249312	0.000273746	0.000288099	0.000256191	0.000349812	0.000266918	0.000236214	0.000257556	0.000273012	0.00025007	0.000366842	0.000263602	0.000266087	0.000348774	0.000257387	0.000266111	0.000265744	0.000260091	0.000241777	0.000285107	0.000266767	0.000288288	0.000275804	0.00025984	0.000236917	0.000235483	0.000281898	0.000246545	0.00023121	0.000248183	0.000233694	0.000257145	0.000333975	0.000230858	0.000282491	0.000309098	0.000300485	Nucleotide-binding protein implicated in inhibition of septum formation	D
COG0425	9.48548e-05	3.33479e-05	4.85805e-05	4.35219e-05	7.4235e-05	4.21518e-05	2.41299e-05	9.29405e-05	1.33468e-05	4.6059e-05	5.15351e-05	8.58486e-05	2.96403e-05	3.3733e-05	4.43403e-05	2.4311e-05	5.25373e-05	3.80016e-05	3.88717e-05	8.29074e-05	6.26248e-05	5.94097e-05	7.75498e-05	6.26161e-05	5.47318e-05	8.93669e-05	2.57346e-05	7.34972e-05	0.000162323	4.04801e-05	2.735e-05	3.67693e-05	7.48401e-05	7.97858e-05	2.34133e-05	4.1994e-05	5.80397e-05	7.73158e-05	6.6771e-05	Predicted redox protein, regulator of disulfide bond formation	O
COG0429	6.31092e-06	0	8.29485e-06	2.29805e-05	5.64404e-06	4.15189e-06	2.23518e-05	1.67532e-06	1.30096e-05	1.02693e-05	1.0679e-05	3.2419e-06	1.81742e-05	9.70977e-06	5.29954e-06	2.12278e-05	4.83368e-06	5.24805e-06	5.18923e-06	7.75208e-06	7.3129e-06	2.00251e-05	8.19825e-06	5.14029e-06	5.00511e-06	4.06066e-06	5.18179e-06	6.60221e-07	7.60376e-06	3.71783e-06	9.72915e-07	7.08277e-06	5.54759e-07	5.28634e-06	2.10766e-05	4.21268e-06	2.00964e-05	1.35704e-06	9.62177e-07	Predicted hydrolase of the alpha/beta-hydrolase fold	R
COG0430	1.36276e-06	0	2.46789e-07	2.15875e-05	8.59417e-07	1.23548e-07	1.33686e-05	5.78635e-07	7.26705e-06	3.59291e-07	1.68499e-06	3.36551e-07	8.05158e-06	9.36823e-07	1.9676e-07	1.32326e-05	3.2079e-07	8.29859e-08	3.56153e-08	1.79069e-06	7.13012e-08	1.80659e-06	6.53503e-07	1.42291e-06	4.10807e-07	4.04611e-06	1.94356e-06	8.15473e-07	1.32524e-06	6.73203e-07	3.26714e-07	6.54891e-07	8.21075e-07	4.74312e-06	9.06246e-06	1.08757e-07	1.83259e-06	9.67638e-07	1.08303e-06	RNA 3'-terminal phosphate cyclase	A
COG0431	2.18647e-06	6.27919e-06	1.04274e-05	5.66181e-05	8.31992e-06	3.31123e-06	3.43042e-05	1.5227e-05	1.66224e-05	3.23217e-06	1.90439e-05	3.8203e-05	2.9006e-05	1.16008e-05	4.04305e-06	3.57277e-05	3.82498e-06	3.35348e-06	4.19804e-06	8.01744e-06	4.34074e-06	1.0818e-05	5.92545e-06	7.01799e-06	3.47747e-06	3.23983e-06	1.09164e-05	2.12178e-05	4.24789e-06	6.16733e-06	4.74672e-06	6.27126e-06	2.13847e-05	5.95425e-06	4.50015e-05	1.38307e-05	1.08976e-05	5.94847e-06	7.55117e-06	Predicted flavoprotein	R
COG0432	0.000340345	0.000296759	0.000391967	0.000509763	0.000412458	0.000355309	0.000408401	0.000381924	0.000238775	0.000385337	0.000345227	0.000360625	0.000339009	0.000420534	0.000355733	0.000409792	0.000367162	0.00034966	0.00036022	0.000438185	0.000404322	0.000421133	0.00038448	0.000347203	0.000373388	0.000401488	0.000485565	0.000382032	0.000334033	0.000368515	0.000485498	0.000393989	0.000386263	0.000480329	0.000416824	0.000317441	0.000419534	0.000372166	0.000371542	Uncharacterized conserved protein	S
COG0438	0.00056835	0.000623659	0.000314239	0.000431476	0.000799875	0.000843106	0.000864939	0.000622119	0.000550184	0.000470292	0.000708268	0.00061571	0.000764971	0.000304107	0.000895567	0.000863106	0.000856213	0.000893095	0.00085621	0.000718495	0.000769825	0.000488562	0.000529652	0.000639715	0.00049047	0.000614817	0.000912051	0.000535612	0.000663613	0.000494766	0.000408933	0.000349052	0.000534811	0.000426164	0.000464741	0.000659128	0.000487445	0.000660242	0.00064954	Glycosyltransferase	M
COG0439	1.75338e-05	2.90644e-06	1.89438e-05	2.11089e-05	2.73214e-05	1.73989e-05	6.66552e-05	3.65053e-05	2.48848e-05	2.49714e-05	4.72278e-05	4.04308e-05	1.36743e-05	3.50386e-05	2.84484e-05	6.67731e-05	3.14333e-05	2.66448e-05	3.20606e-05	3.23223e-05	3.144e-05	7.85241e-05	3.84783e-05	1.95972e-05	2.57785e-05	2.61673e-05	1.55557e-05	6.54762e-05	4.61718e-05	2.19314e-05	3.14159e-05	3.32419e-05	6.48393e-05	1.36497e-05	0.00020482	5.30293e-05	8.00552e-05	7.45859e-05	0.00010001	Biotin carboxylase	I
COG0441	2.20772e-05	2.24988e-06	7.94255e-05	2.50443e-05	2.83901e-05	4.86958e-05	3.82386e-05	3.16067e-05	2.73934e-05	3.2041e-05	3.08153e-05	6.72745e-05	1.88675e-05	7.31932e-05	5.27584e-05	3.75817e-05	4.53315e-05	4.57952e-05	4.8726e-05	3.81301e-05	4.50616e-05	4.44243e-05	3.66348e-05	6.06948e-05	4.19671e-05	3.72726e-05	2.92412e-05	7.14394e-05	3.63588e-05	5.81361e-05	2.05656e-05	0.000107501	7.36225e-05	2.46018e-05	3.79835e-05	4.19256e-05	4.36187e-05	2.83826e-05	3.29841e-05	Threonyl-tRNA synthetase	J
COG0442	0.000535708	0.000334763	0.000619542	0.000403757	0.000517823	0.000517811	0.00049237	0.000656962	0.000339598	0.000578648	0.000492569	0.000621613	0.000386163	0.000684569	0.000527188	0.000491526	0.000561359	0.000520487	0.00053454	0.000725811	0.00063283	0.000647624	0.000553803	0.000664468	0.000609275	0.000609742	0.000693634	0.000628051	0.000662029	0.00061435	0.000734263	0.000548388	0.000623612	0.000496622	0.000816957	0.000491559	0.000648351	0.000611688	0.000632886	Prolyl-tRNA synthetase	J
COG0443	0.000200357	0.000147558	0.000173949	0.000183381	0.000205092	0.000218803	0.000176363	0.000222799	0.000148741	0.000220094	0.000190701	0.000209555	0.000178612	0.000224067	0.000210274	0.000178376	0.00021215	0.00021437	0.000204786	0.00023692	0.000193311	0.000209082	0.000192304	0.000262706	0.000237977	0.000197741	0.000178648	0.000210149	0.000218596	0.000216043	0.000122941	0.000262048	0.000209078	0.00018868	0.000101441	0.000165272	0.000210137	0.000170888	0.000159202	Molecular chaperone	O
COG0445	0.000315814	0.000197476	0.000312111	0.000243083	0.000330159	0.000309472	0.000302224	0.000356309	0.000193372	0.000325392	0.000297879	0.000372745	0.000251163	0.000350964	0.000323985	0.000300854	0.00032788	0.000317769	0.000315317	0.000393099	0.000355509	0.000341804	0.000347341	0.000356235	0.000321847	0.000355121	0.000375581	0.000398417	0.000407977	0.000327096	0.000380511	0.000348263	0.000399846	0.000274572	0.000433972	0.000277641	0.000339196	0.000366294	0.00037715	NAD/FAD-utilizing enzyme apparently involved in cell division	D
COG0446	4.26985e-06	9.87132e-07	2.98585e-07	5.23804e-06	6.56226e-06	8.5838e-06	8.45743e-06	2.07519e-06	3.48776e-05	3.39838e-06	1.80955e-06	3.06882e-06	1.45552e-05	1.54836e-06	6.41034e-06	8.71499e-06	4.01215e-06	6.50717e-06	4.35244e-06	2.08044e-06	5.17002e-06	1.95372e-06	2.23806e-06	3.59438e-06	2.76724e-06	3.30466e-06	2.42486e-06	1.93384e-07	4.74082e-07	2.91583e-06	1.11633e-06	1.16998e-06	2.27351e-07	4.90008e-06	3.84643e-07	1.66966e-05	2.01462e-06	4.7833e-07	1.63919e-07	Uncharacterized NAD(FAD)-dependent dehydrogenases	R
COG0450	0.000383306	0.000342475	0.000122685	0.000323351	0.000454591	0.000268134	0.000343915	0.000233564	0.00033904	0.000211808	0.000375759	0.000287626	0.000392338	0.000118625	0.000273595	0.000346229	0.000254621	0.00029265	0.000263401	0.000179255	0.000312538	0.000234313	0.00027413	0.000241559	0.000228747	0.000247343	0.000130207	0.000164359	0.000210069	0.000222672	0.000107541	0.000174065	0.000162195	0.000345958	0.00031712	0.000325384	0.000235025	0.000293962	0.000306234	Peroxiredoxin	O
COG0451	0.0011255	0.00126528	0.0010624	0.00101886	0.00116602	0.00133336	0.00105121	0.000978444	0.00117556	0.00104989	0.00116264	0.00106613	0.00120675	0.000978306	0.00128341	0.0010447	0.0012085	0.00132385	0.0012703	0.000961691	0.00112521	0.00102974	0.000999499	0.00106477	0.000965946	0.000964762	0.00115313	0.0010437	0.000819977	0.001086	0.00165167	0.00109531	0.00103803	0.00117452	0.0014154	0.00109481	0.00102884	0.00121408	0.00130572	Nucleoside-diphosphate-sugar epimerases	MG
COG0452	0.000444667	0.000470159	0.000418032	0.000336883	0.000376385	0.000476439	0.000321439	0.000351728	0.000508037	0.000395093	0.000405604	0.000477847	0.000271669	0.000411402	0.000475965	0.00031881	0.000463202	0.000488401	0.0004798	0.000359327	0.000371311	0.000384769	0.000336061	0.000365838	0.000394013	0.000449483	0.000511811	0.000416776	0.000525512	0.000377447	0.000533098	0.000426382	0.000421703	0.000441613	0.000686718	0.000405825	0.000382287	0.000406011	0.000406348	Phosphopantothenoylcysteine synthetase/decarboxylase	H
COG0454	0.00160297	0.00182092	0.00127331	0.00153361	0.00177774	0.00166833	0.0016833	0.00144465	0.00191641	0.00132745	0.00166485	0.00145209	0.00192572	0.00134648	0.00157682	0.00168604	0.00153964	0.00164716	0.00158591	0.00133431	0.00153542	0.00164072	0.00142134	0.00141694	0.00142604	0.00142082	0.00154261	0.00136215	0.00137795	0.00143946	0.00131468	0.00138636	0.00136738	0.00156746	0.00140964	0.0015904	0.00164134	0.00141157	0.00139857	Histone acetyltransferase HPA2 and related acetyltransferases	KR
COG0455	0	0	0	0	0	0	0	0	0	0	0	0	0	0	0	0	0	0	0	0	0	0	7.08171e-08	0	0	7.83536e-07	0	0	0	4.7433e-07	8.2932e-07	0	0	0	0	0	0	4.30147e-07	5.12789e-07	ATPases involved in chromosome partitioning	D
COG0456	4.58445e-06	6.33386e-05	1.46323e-06	3.38384e-06	5.32214e-06	1.57502e-05	4.21342e-06	3.35324e-06	8.78578e-05	4.9111e-06	9.93322e-06	1.13e-05	1.00402e-05	5.68938e-06	1.42714e-05	4.18807e-06	1.72531e-05	1.55944e-05	1.40642e-05	1.29369e-05	6.64652e-06	2.58564e-06	9.09225e-07	1.59477e-05	7.17681e-06	2.49855e-06	5.196e-06	1.78661e-06	8.69988e-07	3.67853e-06	1.80265e-06	1.8507e-06	2.10535e-06	9.82048e-06	1.36286e-06	2.03083e-05	2.50841e-06	2.0831e-06	2.22986e-06	Acetyltransferases	R
COG0457	0.000972981	0.00216395	0.000980314	0.00147006	0.00136566	0.00151613	0.00110605	0.00112961	0.00225826	0.00144568	0.00153075	0.000929591	0.00156279	0.000764469	0.00136576	0.00110646	0.00132356	0.00147333	0.00134697	0.00100184	0.00105232	0.00104603	0.00112477	0.00104579	0.00100128	0.000882998	0.00125477	0.000628673	0.000416174	0.00121875	0.00141302	0.00160782	0.000621215	0.00145534	0.00126326	0.00185234	0.00104215	0.000962238	0.00095301	FOG: TPR repeat	R
COG0458	0.000324538	0.000612749	0.000674914	0.000535234	0.000541201	0.000500834	0.000426494	0.000339852	0.000631192	0.000499522	0.000623756	0.000333527	0.000569088	0.000514545	0.000439531	0.000427014	0.000422761	0.000464481	0.000421075	0.000291625	0.000387489	0.000401173	0.000361938	0.000354386	0.000357726	0.000310591	0.000604818	0.000278405	0.000179175	0.000395032	0.00064064	0.000620942	0.000280007	0.000621267	0.000397448	0.000459203	0.000397573	0.000351127	0.000322462	Carbamoylphosphate synthase large subunit (split gene in MJ)	EF
COG0460	0.000239439	8.09783e-05	0.000142538	4.22173e-05	0.000144945	0.000164419	0.000229377	0.000219972	5.38516e-05	0.000181093	0.000146216	0.000265763	6.63014e-05	0.000220488	0.000198224	0.000225821	0.000201966	0.000176425	0.000201236	0.000233519	0.000220174	0.000240802	0.000218234	0.000210671	0.000249427	0.000252192	0.000128835	0.000342379	0.000352814	0.000245778	9.93438e-05	0.000142626	0.000349359	9.66143e-05	0.000275871	0.000158765	0.000243751	0.000262316	0.000271652	Homoserine dehydrogenase	E
COG0461	3.51162e-06	4.19456e-07	1.68298e-06	1.65654e-05	6.00085e-06	3.95218e-06	1.77911e-05	2.70823e-06	8.68193e-06	2.46294e-06	2.59957e-06	9.14457e-06	1.03722e-05	4.75829e-06	5.96227e-06	1.78117e-05	5.20387e-06	8.30584e-06	7.39933e-06	3.10996e-06	5.3292e-06	3.42336e-06	5.92647e-06	2.82916e-06	2.49006e-06	8.97018e-06	1.97425e-06	7.65404e-06	4.28295e-06	2.83571e-06	3.95055e-06	2.33793e-06	8.50695e-06	4.89487e-06	1.71891e-05	2.77179e-06	3.3111e-06	1.74879e-06	2.20738e-06	Orotate phosphoribosyltransferase	F
COG0463	0.00264736	0.00221362	0.0023574	0.00158073	0.00227126	0.00219245	0.00202896	0.00197436	0.00208405	0.00229168	0.00180526	0.00249113	0.00216261	0.00179442	0.0022055	0.00203372	0.00202871	0.00214895	0.00218433	0.00156947	0.00221134	0.00169954	0.00199512	0.00191666	0.00186327	0.00222692	0.00249855	0.00227038	0.00303529	0.00201879	0.00287907	0.00203379	0.00226714	0.00137435	0.00128513	0.00228858	0.00170462	0.00218893	0.00217971	Glycosyltransferases involved in cell wall biogenesis	M
COG0467	0.000117713	5.5438e-06	0.000176361	5.95289e-05	5.47879e-05	4.31457e-05	0.000100005	0.000110163	2.68045e-05	9.24946e-05	4.05732e-05	0.000112299	3.1515e-05	0.000183363	4.99902e-05	0.000101265	5.62314e-05	4.82335e-05	5.50454e-05	8.92149e-05	9.20539e-05	0.000124827	0.000123731	9.33482e-05	0.000123195	0.000107506	0.000195394	0.000118292	0.000185893	9.85176e-05	0.000203574	0.000111307	0.000120012	5.70795e-05	0.000181599	5.53509e-05	0.000123714	0.000114162	0.000120939	RecA-superfamily ATPases implicated in signal transduction	T
COG0469	0.000332202	0.000195317	0.000265907	0.000235525	0.000298405	0.000297652	0.000320984	0.000275302	0.000202839	0.000299383	0.000300508	0.000300234	0.00023691	0.000291317	0.000300848	0.000318746	0.000292829	0.000291089	0.000284474	0.000291179	0.000302259	0.000314154	0.000292655	0.000307387	0.000287014	0.000309328	0.000284437	0.000360533	0.000326221	0.000284487	0.000275436	0.000263909	0.000359383	0.000265164	0.000356545	0.000260882	0.000312067	0.000294174	0.000280276	Pyruvate kinase	G
COG0472	0.000124332	0.0003476	0.000265565	0.000218529	0.000376941	0.000178229	0.000188359	0.000278733	0.000372428	0.000317799	0.00024912	0.000171294	0.000216959	0.000313633	0.000165857	0.000189895	0.000174787	0.000160764	0.000155995	0.000315297	0.000302945	0.000340916	0.000239534	0.000345923	0.000230839	0.000175208	0.000524472	0.000171328	9.51092e-05	0.00028994	0.000471296	0.000316025	0.000169033	0.000340366	0.000401438	0.00026823	0.000340569	0.000162472	0.000180483	UDP-N-acetylmuramyl pentapeptide phosphotransferase/UDP-N-acetylglucosamine-1-phosphate transferase	M
COG0474	0.000256084	0.000398726	0.00041978	0.00040272	0.000503215	0.000313455	0.000393897	0.000533796	0.000315013	0.000448014	0.000399974	0.000373396	0.000327401	0.000430501	0.000336329	0.000397009	0.000372034	0.000339274	0.000346791	0.000571324	0.000460205	0.000404347	0.000437604	0.000451548	0.000308605	0.000469132	0.00034859	0.000399225	0.000315471	0.000430739	0.000370688	0.000367551	0.000400478	0.000469915	0.00056241	0.000350606	0.000404558	0.000306431	0.000305121	Cation transport ATPase	P
COG0475	9.7037e-05	0.000302023	0.000173511	4.81004e-05	0.000180675	0.000134762	0.000155501	5.26076e-05	0.000255248	4.66347e-05	8.54994e-05	9.25831e-05	0.000177836	0.000126455	0.000129209	0.000155921	0.000130597	0.000126035	0.000117872	9.53936e-05	7.44744e-05	7.61676e-05	3.14694e-05	6.23052e-05	9.61586e-05	5.85056e-05	0.000224293	7.35725e-05	3.8938e-05	8.2674e-05	0.000214533	9.5855e-05	7.29936e-05	7.9124e-05	3.67104e-05	7.16086e-05	7.67364e-05	7.41656e-05	7.07124e-05	Kef-type K+ transport systems, membrane components	P
COG0477	0.000118444	0.00025079	0.000208103	0.000264081	0.000212926	0.000176905	0.000213614	9.1618e-05	0.000203905	0.000173665	0.00024135	0.000107421	0.000202922	0.000149786	0.000162443	0.000212938	0.000145437	0.00016216	0.000153657	9.78128e-05	0.00021217	0.000128764	0.000202658	8.67438e-05	0.000109807	8.17425e-05	0.000196141	0.000114889	2.43936e-05	0.000153966	0.000237442	0.000202452	0.000115552	0.000165365	0.000529107	0.000152514	0.000128221	0.000139953	0.000180969	Permeases of the major facilitator superfamily	GEPR
COG0479	0.000109754	0.000185941	0.000174984	0.000217902	0.000268264	0.000155445	0.000192613	0.00014541	0.000167297	0.00018504	0.000247531	0.000151729	0.000223434	0.000120775	0.00013885	0.000193154	0.000139876	0.000154526	0.000134735	0.000112419	0.000157495	0.00015338	0.000175341	0.000118045	0.000135431	0.000114998	0.000231796	0.000121603	3.87397e-05	0.00015269	0.000263845	0.000206407	0.000121531	0.000218855	0.000250351	0.000161831	0.000152781	0.000137539	0.000141128	Succinate dehydrogenase/fumarate reductase, Fe-S protein subunit	C
COG0480	0.00166242	0.000872924	0.00144318	0.00128781	0.00151289	0.00134329	0.0015169	0.00158305	0.000950168	0.0015443	0.00133891	0.00155451	0.00132303	0.00169532	0.0014118	0.00151478	0.00141196	0.00139647	0.00142178	0.00151429	0.00158606	0.00153758	0.00167362	0.00158535	0.00142859	0.00170584	0.00158872	0.00190097	0.00196809	0.0015927	0.00151727	0.00144747	0.00190403	0.00160129	0.0014982	0.00145295	0.0015374	0.00155066	0.00151038	Translation elongation factors (GTPases)	J
COG0482	0.000432262	0.000451801	0.000258843	0.00049243	0.000586374	0.000448208	0.000432092	0.000438435	0.000373166	0.000478179	0.000542573	0.000394635	0.000523586	0.000340333	0.000409312	0.000434546	0.000406991	0.000427973	0.000407581	0.000416121	0.000449308	0.000455558	0.000458365	0.000422292	0.000423072	0.000396654	0.000351456	0.000334401	0.000318182	0.000435818	0.000289411	0.000455633	0.000333667	0.000521176	0.000438126	0.000415238	0.000453878	0.000436294	0.00041106	Predicted tRNA(5-methylaminomethyl-2-thiouridylate) methyltransferase, contains the PP-loop ATPase domain	J
COG0483	6.10026e-05	0.000122249	1.34313e-05	0.000154833	0.000152194	0.000124089	0.000111824	8.41665e-05	0.000130307	0.000108486	0.000141018	7.47139e-05	0.000130665	2.18067e-05	0.000113595	0.000113142	0.000109752	0.000121888	0.00010744	7.97128e-05	0.000117543	8.76569e-05	0.00011541	8.65042e-05	9.04478e-05	6.89805e-05	4.6057e-05	6.01131e-05	1.52396e-05	0.000110573	2.79876e-05	7.37898e-05	6.02709e-05	0.0001428	0.00010639	0.000128867	8.99054e-05	7.34307e-05	6.15704e-05	Archaeal fructose-1,6-bisphosphatase and related enzymes of inositol monophosphatase family	G
COG0484	0	0	0	0	0	0	0	0	0	0	0	0	0	0	0	0	0	0	0	0	0	0	0	8.74058e-08	0	0	0	6.75366e-07	0	4.68074e-08	0	0	4.57213e-07	0	0	0	0	0	0	DnaJ-class molecular chaperone with C-terminal Zn finger domain	O
COG0488	0.0013162	0.00103594	0.00118082	0.00106094	0.00141788	0.00108471	0.00132553	0.00120452	0.000949949	0.0011914	0.00129163	0.00128616	0.00122068	0.00109442	0.00110455	0.00132167	0.00110166	0.00114234	0.00111781	0.00109864	0.00123422	0.00115539	0.00125042	0.00100411	0.0010861	0.00116988	0.00108843	0.00108046	0.00150625	0.00110012	0.00124882	0.00126141	0.00108002	0.00123918	0.00116637	0.00112715	0.0011531	0.00133988	0.0012834	ATPase components of ABC transporters with duplicated ATPase domains	R
COG0491	2.56314e-05	3.89524e-06	0.00012917	1.23694e-05	1.58417e-05	4.03118e-05	2.09065e-05	6.95151e-05	9.18769e-06	6.74372e-05	4.20731e-05	5.05586e-05	4.24626e-06	0.000146309	4.51489e-05	1.93877e-05	6.14513e-05	4.26168e-05	4.36801e-05	9.84595e-05	6.15847e-05	8.25799e-05	2.6362e-05	0.000115749	7.45166e-05	5.6008e-05	0.000154093	4.58614e-05	3.63173e-05	5.48606e-05	0.000155988	0.00012032	4.3938e-05	2.58119e-05	1.99303e-05	6.58515e-05	8.26609e-05	2.60381e-05	2.63764e-05	Zn-dependent hydrolases, including glyoxylases	R
COG0492	8.3454e-05	9.31982e-05	7.50429e-05	4.98983e-05	0.000185293	0.000142254	0.000142628	0.000162313	5.4201e-05	9.48046e-05	0.000110156	0.000137896	6.37787e-05	0.00016669	0.000174781	0.000141156	0.000169294	0.000143925	0.000172616	0.00018133	0.000158042	0.000190053	0.000142132	0.000144138	0.000157469	0.000147954	9.48113e-05	0.000222326	0.00010966	0.000161316	4.44119e-05	0.000110061	0.000221804	7.14013e-05	0.000224037	0.000106447	0.000188764	0.000126626	0.000133183	Thioredoxin reductase	O
COG0493	0.000565437	0.000394874	0.000756982	0.000493762	0.000650695	0.000598637	0.000690291	0.00061932	0.000430065	0.000689724	0.000630912	0.000564517	0.000527431	0.00095764	0.000595458	0.000692909	0.000587822	0.000564155	0.00058882	0.000569556	0.000610805	0.00079498	0.000724071	0.000675272	0.00063847	0.000610574	0.000789848	0.000904643	0.000563941	0.000711059	0.000784025	0.000792568	0.000893167	0.000520041	0.00122415	0.000513447	0.000796264	0.000684802	0.000729943	NADPH-dependent glutamate synthase beta chain and related oxidoreductases	ER
COG0494	4.67168e-05	2.14049e-05	2.66876e-05	3.04891e-05	6.4549e-05	4.92335e-05	9.42241e-05	7.18387e-05	1.79077e-05	4.5009e-05	1.4587e-05	5.27734e-05	2.10828e-05	4.57768e-05	6.80472e-05	9.38505e-05	7.79525e-05	6.37341e-05	7.42782e-05	0.000112824	7.94685e-05	9.79674e-05	6.71346e-05	5.01466e-05	3.66874e-05	0.000105574	3.92867e-05	8.05669e-05	9.1999e-05	7.70989e-05	2.80497e-05	4.54431e-05	8.06426e-05	2.66049e-05	6.97467e-05	3.96984e-05	9.96393e-05	7.14736e-05	6.2939e-05	NTP pyrophosphohydrolases including oxidative damage repair enzymes	LR
COG0495	0.000413923	0.000373032	0.000499122	0.000288363	0.000398478	0.00042442	0.00037547	0.000466802	0.000247767	0.000423383	0.000397187	0.00051742	0.00033053	0.000507851	0.000433247	0.00037436	0.000437246	0.000415947	0.000423366	0.000475157	0.000453681	0.000465234	0.000401432	0.000518027	0.000476325	0.000420077	0.00042144	0.000489421	0.000420621	0.000462507	0.0004941	0.000483522	0.000486464	0.000368043	0.000438723	0.000338074	0.000466443	0.000398298	0.000405054	Leucyl-tRNA synthetase	J
COG0500	5.5829e-05	0.00014261	3.75633e-05	9.30066e-05	6.48448e-05	0.00011347	0.00010251	5.03048e-05	0.000152786	3.40745e-05	0.000103377	0.000105886	0.000129405	7.15397e-05	9.81528e-05	0.000104714	9.88316e-05	0.000109764	0.000102605	5.08374e-05	8.93223e-05	7.71988e-05	0.000102375	7.8036e-05	6.48205e-05	2.69579e-05	3.25564e-05	1.67953e-05	1.16313e-05	5.21191e-05	2.18973e-05	3.68794e-05	1.70741e-05	7.84472e-05	3.45376e-05	0.000162173	7.77717e-05	4.80329e-05	4.15159e-05	SAM-dependent methyltransferases	QR
COG0501	3.99901e-07	8.41446e-05	2.71065e-06	5.17331e-06	7.00968e-07	2.09073e-05	9.87734e-07	6.40762e-06	0.000150487	1.92871e-06	3.12394e-06	9.4101e-06	1.0985e-05	8.39982e-06	1.88419e-05	1.08139e-06	2.18797e-05	2.14354e-05	1.95247e-05	9.13465e-06	3.17177e-06	3.98539e-06	6.62562e-07	5.17986e-06	2.6972e-05	5.50391e-06	1.73976e-06	1.53179e-05	6.41615e-07	1.22729e-05	7.6254e-07	1.10102e-05	1.5476e-05	5.31217e-06	5.94821e-08	2.02916e-05	3.63933e-06	1.96724e-06	1.53509e-06	Zn-dependent protease with chaperone function	O
COG0505	0.00026908	0.000183833	0.00028475	0.000195203	0.000219137	0.000268492	0.000237553	0.000261424	0.000180778	0.00030258	0.000237861	0.000300115	0.000193489	0.000265621	0.000271332	0.000239424	0.000271183	0.00026553	0.00027241	0.000271587	0.000251025	0.00029193	0.000272406	0.000243305	0.00029008	0.00029071	0.000267102	0.000329932	0.000326988	0.000283931	0.000314605	0.000259759	0.000326578	0.000221817	0.000327122	0.000217779	0.000294228	0.000276628	0.000279131	Carbamoylphosphate synthase small subunit	EF
COG0507	0.000179418	0.000342975	0.000447983	0.000490543	0.000446502	0.000308497	0.000270051	0.00025572	0.000433616	0.000278417	0.000369048	0.000210272	0.000373893	0.000400812	0.000283805	0.000270758	0.000293651	0.000299223	0.000268062	0.000338709	0.000397325	0.000315559	0.000241403	0.000310075	0.000257326	0.000229961	0.00058899	0.000150862	5.8591e-05	0.000274851	0.000596384	0.000459115	0.000150604	0.000483964	0.000197073	0.000308177	0.000319085	0.000248398	0.000219928	ATP-dependent exoDNAse (exonuclease V), alpha subunit - helicase superfamily I member	L
COG0509	8.01193e-05	0.00014817	2.28996e-05	0.000166063	0.000169837	0.000127032	0.000134764	0.000103912	0.000129691	0.00013865	0.00015143	6.83502e-05	0.000170675	6.56332e-05	0.000118388	0.000134252	0.000109699	0.000126383	0.000115726	9.84945e-05	0.000126148	0.000126516	0.000111148	9.88242e-05	0.000104602	7.77443e-05	6.37983e-05	6.63464e-05	2.19007e-05	0.000116073	3.86745e-05	9.61249e-05	6.50729e-05	0.000150166	0.000253381	0.000138096	0.000128524	0.000118313	0.000132308	Glycine cleavage system H protein (lipoate-binding)	E
COG0510	0.000335197	7.25409e-05	0.000237712	6.0289e-05	0.000108537	0.000119031	0.000161706	0.000140706	0.000108861	0.000136478	9.62041e-05	0.000156351	3.2482e-05	0.000190363	0.000130968	0.000162581	0.000126587	0.000121271	0.000136446	6.83675e-05	9.80669e-05	9.48377e-05	0.00017582	7.21347e-05	9.6346e-05	0.000104341	0.000290518	0.000164238	0.000363492	8.52642e-05	8.5258e-05	0.000155088	0.000163262	7.44093e-05	0.000265341	0.000111239	9.63216e-05	0.000169391	0.000195352	Predicted choline kinase involved in LPS biosynthesis	M
COG0511	0.000449808	0.000580591	0.000370069	0.000508281	0.00061216	0.000478594	0.000580333	0.000360959	0.000547291	0.000442265	0.000534702	0.000408704	0.000611705	0.000336342	0.000465648	0.000581706	0.000461482	0.000494135	0.000466466	0.000338324	0.000396461	0.000368367	0.000491838	0.000341186	0.00039672	0.000390064	0.000418672	0.000384822	0.000283089	0.000406697	0.000457234	0.000481176	0.000382901	0.000475668	0.000442039	0.000427039	0.000368642	0.000456217	0.000435258	Biotin carboxyl carrier protein	I
COG0515	9.22622e-05	0	6.66775e-05	7.50851e-07	3.01884e-06	3.29944e-05	1.05653e-05	4.32469e-05	1.62554e-06	2.76373e-05	1.26133e-06	4.8176e-05	1.54505e-06	4.09041e-05	4.23329e-05	1.11433e-05	3.85474e-05	4.15198e-05	4.47262e-05	2.47401e-05	2.6711e-05	1.14557e-05	6.45617e-05	1.35298e-05	2.59139e-05	7.55021e-05	1.32773e-05	3.59267e-05	0.000191817	2.12776e-05	2.82724e-05	4.52918e-05	3.55346e-05	1.70733e-05	5.0267e-06	4.01625e-05	1.09564e-05	7.0194e-05	6.45029e-05	Serine/threonine protein kinase	RTKL
COG0517	0.000201275	6.69627e-05	0.000207061	0.000178861	0.000221411	9.63853e-05	0.000176076	0.000121939	3.93291e-05	0.000188585	0.000151205	0.000143261	0.000157518	0.000152918	0.000105092	0.00017369	0.000105473	0.000107038	0.000104801	0.000122853	0.000174727	0.000138982	0.000179694	8.42195e-05	0.000113388	0.000168607	0.000214841	0.000122078	0.000208966	0.000149438	0.000248026	0.000164906	0.000123165	0.000134628	0.000152211	0.000131076	0.000138637	0.000168088	0.000160654	FOG: CBS domain	R
COG0521	0.00014648	1.11275e-05	8.18975e-05	4.45837e-05	6.55184e-05	6.16553e-05	0.000116034	7.39862e-05	2.02224e-05	7.06417e-05	7.20667e-05	9.76541e-05	4.73642e-05	9.37451e-05	7.43178e-05	0.00011605	6.87278e-05	7.24468e-05	8.17857e-05	4.899e-05	6.86136e-05	5.68171e-05	0.000103528	4.75238e-05	6.67119e-05	0.000129764	3.94244e-05	0.000150508	0.000240085	5.33645e-05	5.43008e-05	6.2021e-05	0.000150337	3.82042e-05	0.000232237	4.30676e-05	5.66609e-05	0.000126032	0.000143938	Molybdopterin biosynthesis enzymes	H
COG0524	5.15651e-08	0	6.35483e-05	6.50997e-08	2.27825e-07	8.96906e-07	1.65431e-06	1.58719e-06	1.86857e-06	8.11756e-07	9.1085e-07	3.87925e-06	4.84615e-06	2.75983e-05	1.23452e-06	1.38097e-06	9.16394e-07	6.2754e-07	9.2912e-07	3.11317e-06	9.97383e-07	2.03538e-06	9.81075e-07	2.5066e-06	1.40075e-06	1.36973e-06	0.000136231	1.63618e-06	1.4096e-06	1.96562e-06	0.000195244	2.77206e-06	1.49164e-06	8.08972e-07	9.28795e-05	3.6262e-06	2.15429e-06	1.81061e-06	2.82482e-06	Sugar kinases, ribokinase family	G
COG0525	0.000348086	0.000247892	0.000422776	0.000273207	0.000330956	0.000493724	0.00034879	0.000510663	0.00041154	0.000419806	0.000347557	0.000573552	0.000272991	0.000533847	0.00050514	0.000346845	0.00051029	0.000489319	0.000492638	0.000542218	0.000471473	0.000480042	0.000384971	0.000516856	0.000484934	0.000438707	0.000401574	0.000546792	0.000428513	0.000491196	0.00034951	0.00042018	0.000548514	0.000366885	0.000437418	0.000383046	0.000486429	0.00037891	0.000390373	Valyl-tRNA synthetase	J
COG0526	5.73898e-05	7.39952e-05	4.73164e-05	9.0015e-05	0.00011945	0.000107301	8.37753e-05	6.93776e-05	0.000106573	0.000102858	0.000146169	7.7277e-05	0.000136429	4.475e-05	9.64952e-05	8.33216e-05	9.06999e-05	9.87528e-05	9.06108e-05	5.45396e-05	9.00588e-05	9.1702e-05	2.02847e-05	8.11234e-05	8.12942e-05	4.45897e-05	3.93832e-05	1.93237e-05	1.4361e-05	6.13218e-05	1.45863e-05	4.80819e-05	1.91303e-05	0.000154945	1.40722e-05	0.000154371	9.05576e-05	7.34837e-05	6.4974e-05	Thiol-disulfide isomerase and thioredoxins	OC
COG0527	0.000498206	0.000600128	0.000440348	0.000624445	0.000677957	0.000523387	0.000720531	0.000479534	0.00053375	0.00051131	0.000703966	0.000532535	0.000751264	0.000425056	0.000505979	0.000717401	0.000498007	0.000522294	0.000505156	0.000459252	0.000519576	0.000551676	0.000483568	0.000469024	0.000482869	0.000447032	0.000502944	0.000425407	0.000396824	0.000473315	0.000517962	0.000481142	0.000422528	0.000640072	0.000502765	0.000549885	0.000546687	0.000562811	0.000526026	Aspartokinases	E
COG0528	0.000255586	0.000171654	0.000263841	0.000192987	0.000243664	0.000231501	0.000232523	0.000244585	0.00017602	0.000247683	0.000222003	0.000250969	0.000215902	0.000286711	0.000228549	0.00023215	0.000226921	0.000221732	0.000233009	0.000232754	0.000257268	0.000257526	0.000244403	0.000266202	0.000244812	0.000249656	0.000291292	0.000257544	0.000245733	0.000251823	0.000279697	0.000277631	0.000257367	0.000223566	0.000282206	0.000215522	0.000261277	0.0002361	0.000233778	Uridylate kinase	F
COG0529	0.000307905	0.000313588	0.000151544	0.000414923	0.000322158	0.000265897	0.000299382	0.000259323	0.000284499	0.000276874	0.000323436	0.000206537	0.000363582	0.000140204	0.000275951	0.000302168	0.000242949	0.00030229	0.000271342	0.000175886	0.000334559	0.000242544	0.000360215	0.000161573	0.000218462	0.00031877	8.84177e-05	0.000203191	0.000309651	0.000250541	6.92216e-05	0.000203984	0.000201839	0.000338932	0.000224961	0.000283089	0.000241284	0.000308077	0.000279704	Adenylylsulfate kinase and related kinases	P
COG0531	3.05923e-05	9.1536e-07	8.30496e-06	3.64366e-05	1.62154e-05	3.61921e-06	3.58949e-05	5.02294e-06	2.00572e-05	6.84833e-06	1.06042e-05	1.69747e-05	2.72786e-05	1.12158e-05	4.17045e-06	3.5686e-05	4.93099e-06	3.75041e-06	4.5743e-06	6.41667e-06	1.46791e-05	1.85575e-05	1.14245e-05	1.39124e-05	6.12843e-06	6.14362e-06	1.97215e-05	1.25191e-05	2.66783e-06	8.3844e-06	8.59922e-06	8.14204e-06	1.27727e-05	9.71306e-06	3.54378e-05	6.47487e-06	2.04629e-05	5.28956e-06	3.88437e-06	Amino acid transporters	E
COG0532	4.14543e-08	0	1.45054e-07	1.09904e-05	0	1.92901e-07	1.34187e-07	9.36415e-07	0	6.17752e-08	2.50595e-05	1.74917e-07	1.72358e-07	1.01723e-07	7.12711e-08	1.31046e-07	8.80552e-08	2.50826e-08	4.29052e-08	1.33504e-06	1.4492e-05	1.20238e-06	0	5.08226e-06	0	2.35984e-06	8.90033e-08	9.74775e-07	1.12523e-06	2.18912e-06	1.76044e-06	3.01111e-06	1.01906e-06	1.60582e-05	5.52367e-07	6.58232e-06	1.29766e-06	6.69405e-07	1.93948e-07	Translation initiation factor 2 (IF-2; GTPase)	J
COG0534	1.60479e-06	0	7.22337e-07	1.33431e-06	8.5339e-08	6.05928e-06	8.02388e-06	1.319e-06	6.36346e-07	2.0415e-06	8.57824e-06	2.67406e-06	5.13216e-06	9.9686e-07	4.72024e-06	7.90858e-06	4.03061e-06	5.83018e-06	4.06536e-06	1.14126e-06	1.37983e-06	2.68249e-06	1.26122e-06	1.53927e-06	9.68114e-07	3.10852e-06	3.88266e-08	2.56939e-06	1.68243e-06	2.88971e-06	4.69469e-07	1.58852e-07	2.4421e-06	1.71395e-06	4.91121e-08	2.02954e-06	2.57643e-06	1.91563e-06	2.82403e-06	Na+-driven multidrug efflux pump	V
COG0535	0.000111838	2.62208e-06	6.28201e-05	2.59005e-06	5.58036e-06	3.62081e-05	2.90775e-05	7.26897e-05	8.45329e-06	5.61544e-05	1.88129e-05	6.20853e-05	1.89094e-06	5.35187e-05	5.50789e-05	2.9991e-05	5.8467e-05	5.26083e-05	6.28016e-05	7.63112e-05	5.79119e-05	4.53937e-05	7.68558e-05	2.50873e-05	3.85131e-05	0.000111102	2.61568e-05	7.60101e-05	0.000201374	4.23856e-05	3.89773e-05	4.02608e-05	7.70879e-05	2.00237e-05	0.000195209	3.95168e-05	4.62103e-05	0.000117698	0.000128914	Predicted Fe-S oxidoreductases	R
COG0537	0	0	0	0	0	0	0	0	0	0	0	0	0	0	0	0	0	0	0	0	0	0	0	0	0	0	0	0	0	1.62289e-06	0	0	0	0	0	0	0	0	0	Diadenosine tetraphosphate (Ap4A) hydrolase and other HIT family hydrolases	FGR
COG0540	0.000273223	0.000164826	0.000268449	0.000192179	0.000200684	0.000248274	0.000206662	0.000267541	0.000186252	0.000305054	0.000211473	0.00031125	0.00018551	0.000303221	0.000252578	0.000209572	0.000255469	0.000247231	0.000259125	0.000235995	0.000252988	0.000255022	0.000263744	0.000239931	0.000290039	0.000276491	0.000261405	0.00032509	0.000289566	0.000301169	0.000279869	0.000276007	0.000324798	0.000222136	0.000290782	0.000217689	0.000256379	0.000262449	0.000268183	Aspartate carbamoyltransferase, catalytic chain	F
COG0544	0.000645412	0.000214568	0.000476035	0.000269109	0.000386751	0.000491701	0.000407891	0.000581504	0.000227885	0.000552763	0.000347658	0.000640296	0.00028213	0.000551427	0.000520593	0.000405141	0.000501423	0.000486722	0.000518736	0.000496363	0.000510571	0.000456673	0.000580265	0.00050509	0.000528201	0.000606081	0.000427616	0.000801542	0.00093431	0.000558109	0.00042838	0.000515652	0.000807481	0.000360643	0.000481042	0.000385224	0.000451562	0.000605392	0.0005918	FKBP-type peptidyl-prolyl cis-trans isomerase (trigger factor)	O
COG0545	3.45497e-06	1.71537e-06	1.14768e-05	5.1848e-05	7.37117e-06	1.04358e-05	6.05975e-05	1.45181e-05	2.21568e-05	5.78419e-05	8.45002e-06	2.33675e-05	3.17491e-05	1.26878e-05	8.59628e-06	5.93953e-05	8.64224e-06	6.00428e-06	7.9081e-06	2.04767e-05	9.68936e-06	1.64833e-05	1.16552e-05	1.16282e-05	3.20569e-06	1.06293e-05	1.37572e-05	1.63127e-05	2.46304e-06	8.2057e-06	1.18533e-05	5.25297e-05	1.56988e-05	7.74776e-06	4.59795e-05	6.50663e-06	1.66731e-05	1.92531e-06	1.71921e-06	FKBP-type peptidyl-prolyl cis-trans isomerases 1	O
COG0548	0.000265308	0.000186279	0.000278273	0.0002068	0.0002629	0.000236875	0.000262594	0.000239203	0.000170413	0.000237801	0.000241616	0.000249768	0.000212332	0.000269306	0.000238932	0.000262565	0.00023473	0.000243895	0.000240202	0.000221826	0.000248453	0.000235619	0.000270342	0.000209075	0.000236649	0.000270819	0.000260398	0.000290746	0.000289598	0.000255721	0.000311104	0.000264261	0.000284042	0.000237835	0.000365649	0.000216171	0.00023841	0.000268606	0.000273931	Acetylglutamate kinase	E
COG0550	0.00345792	0.00378667	0.00304614	0.00319573	0.00348313	0.00411661	0.0035883	0.00305851	0.00306295	0.00420545	0.0035311	0.00306791	0.0030547	0.0033107	0.00399991	0.00358473	0.00372465	0.00387555	0.00383897	0.00282471	0.00282125	0.00362342	0.00357708	0.00354187	0.00327098	0.0037248	0.00306516	0.0040922	0.0028657	0.00363146	0.00437135	0.00398351	0.00410431	0.00403032	0.00300095	0.00301668	0.00362174	0.00338437	0.00321348	Topoisomerase IA	L
COG0551	0.00031141	0.000104706	0.000180868	0.000215078	8.46203e-05	0.000146553	0.000310427	0.000149235	9.89938e-05	0.000117783	9.22275e-05	0.00013318	0.000189077	0.00018411	0.000146426	0.000311655	0.000142597	0.000155243	0.000147841	0.000170262	0.000273928	0.000155411	0.000185977	0.000223525	0.000177639	0.000147599	8.75355e-05	0.000259451	9.01531e-05	0.000218722	7.3106e-05	0.000100684	0.000258823	9.1545e-05	0.000302514	0.000189518	0.000153929	0.000139408	0.000151803	Zn-finger domain associated with topoisomerase type I	L
COG0552	0.000649748	0.000338025	0.000532794	0.000405584	0.000442975	0.000542158	0.000526293	0.000663224	0.000330164	0.000631387	0.000478848	0.000633293	0.000419254	0.000665277	0.000548056	0.000527389	0.000567314	0.000548979	0.000550645	0.000683732	0.000644462	0.00063872	0.000543773	0.000645157	0.000607635	0.000610211	0.000641378	0.000634158	0.000760929	0.000694795	0.000592926	0.000681352	0.000635286	0.000461536	0.000618137	0.000474774	0.00064145	0.000588486	0.000591324	Signal recognition particle GTPase	U
COG0553	0.000308874	0.00027692	0.000395397	0.000240413	0.00019471	0.000215557	0.000363819	0.000172956	0.000203041	0.000247529	0.000222042	0.000242593	0.000290088	0.000329555	0.00024249	0.000362606	0.000242241	0.000237674	0.000253378	0.000225224	0.000200929	0.000155766	0.000295752	0.000197695	0.000254458	0.000229385	0.000332162	0.000350636	0.00014635	0.000320685	0.000703238	0.000232072	0.000354763	0.000160182	0.000302653	0.000219513	0.000155966	0.00023238	0.000247221	Superfamily II DNA/RNA helicases, SNF2 family	KL
COG0556	0.000322707	0.000204039	0.000282839	0.000210098	0.000276332	0.000280478	0.000290172	0.000408415	0.00020814	0.000312111	0.000294677	0.000385945	0.000232144	0.000331483	0.000296521	0.000287452	0.000311047	0.000285937	0.000296918	0.000398733	0.000338362	0.000361323	0.000311752	0.000363301	0.000351752	0.00036477	0.000306288	0.000378082	0.000416851	0.000326574	0.000294355	0.000284395	0.000373565	0.000283749	0.000331824	0.000283891	0.000357637	0.000337549	0.000332252	Helicase subunit of the DNA excision repair complex	L
COG0557	0.00010524	0.000189212	0.000185104	0.00019906	0.000260017	0.000171696	0.000174705	0.000170884	0.000176768	0.000180085	0.000215037	0.000103226	0.000197717	0.000168818	0.000149631	0.000173104	0.000144647	0.000161495	0.000148757	0.000144698	0.000232725	0.000155977	0.000150115	0.000161485	0.000131896	0.000113854	0.000263167	9.68787e-05	4.27701e-05	0.000160128	0.000260925	0.000274177	9.82311e-05	0.000226573	0.000127769	0.000171297	0.00015607	0.000135291	0.000121428	Exoribonuclease R	K
COG0558	0.000218917	3.83683e-05	0.000141712	4.14284e-05	9.96387e-05	0.000135996	0.000163892	0.000258928	4.11234e-05	0.000173075	9.59476e-05	0.000218078	4.04669e-05	0.000223641	0.000157237	0.000162131	0.000165704	0.000149415	0.000166369	0.000262499	0.000244561	0.000232263	0.000215975	0.00023461	0.000161444	0.000230798	0.000134312	0.000273342	0.000366611	0.000220932	8.09253e-05	0.000131855	0.000275194	7.78491e-05	0.00012494	0.000122186	0.000235323	0.000215002	0.000212208	Phosphatidylglycerophosphate synthase	I
COG0559	0.00013354	0.000102907	0.000124687	0.000114528	0.000192428	0.000227237	0.000234892	0.000182985	0.000143165	0.000200714	0.000112914	0.000248642	9.74983e-05	0.000366632	0.000217696	0.000235802	0.000232128	0.000175758	0.000210748	0.000253669	0.000190815	0.000334992	0.000183357	0.000302952	0.0003542	0.000218176	0.000187741	0.000335174	0.000167286	0.000303548	0.000118441	0.000196591	0.000343729	0.000129452	0.0004305	0.000151001	0.00032701	0.000180567	0.000221205	Branched-chain amino acid ABC-type transport system, permease components	E
COG0560	0.000172066	0.000155597	8.37678e-05	0.000166415	0.000146297	0.000175943	0.000182217	0.000165656	0.000168922	0.00016921	0.000209224	0.00021441	0.00015658	0.000103218	0.000179278	0.000181114	0.000176366	0.000195034	0.000186025	0.000147254	0.000181046	0.000182969	0.000181627	0.000126209	0.000156662	0.000189923	6.9098e-05	0.000161463	0.000162071	0.000191179	5.86191e-05	0.000186845	0.000159665	0.000171348	0.000128274	0.000174287	0.000181949	0.000170767	0.000162248	Phosphoserine phosphatase	E
COG0561	0.000887096	0.000726329	0.000866633	0.000619304	0.00107311	0.000731356	0.00108465	0.000701825	0.00070555	0.000907899	0.0012523	0.00103807	0.000712269	0.000812534	0.000782549	0.00107784	0.000762478	0.000737609	0.000769069	0.000630992	0.000698217	0.000749683	0.000956064	0.000614046	0.000693319	0.000807739	0.000779631	0.00117447	0.00132249	0.000820988	0.00097846	0.000777305	0.00118683	0.000609568	0.00203433	0.000708192	0.000741593	0.00121152	0.00138215	Predicted hydrolases of the HAD superfamily	R
COG0564	2.13985e-08	0	3.31772e-07	0	0	5.01856e-07	3.98405e-07	5.24472e-07	0	3.48557e-07	1.88049e-06	6.99579e-08	0	3.5885e-07	2.60581e-07	7.36179e-07	6.108e-07	4.8738e-07	5.83791e-07	1.34892e-06	0	1.91814e-06	2.11935e-06	4.63043e-08	2.40057e-05	9.34121e-07	4.44968e-07	1.46158e-06	1.60756e-07	1.14267e-05	2.38888e-07	9.35091e-06	1.99131e-06	3.94115e-08	2.37607e-08	6.28742e-08	1.69067e-06	5.04216e-07	6.72647e-08	Pseudouridylate synthases, 23S RNA-specific	J
COG0569	0.000310926	0.000213764	0.00027361	0.000212838	0.000256738	0.000311674	0.000241122	0.000292221	0.000206979	0.000349868	0.000248896	0.000317909	0.000248852	0.000332564	0.000301754	0.000241924	0.000293465	0.000297773	0.000301193	0.000273896	0.00025792	0.000286005	0.000309733	0.000319676	0.000331725	0.000311665	0.000317713	0.000402671	0.000320707	0.000300569	0.000301806	0.000323216	0.000400768	0.000247377	0.000226486	0.000237612	0.000285732	0.000285876	0.000258017	K+ transport systems, NAD-binding component	P
COG0573	0.000279135	0.000178058	0.000151733	0.000180496	0.000260902	0.000263573	0.000298935	0.000246292	0.00019569	0.000230947	0.000233754	0.000255416	0.000250945	0.000222578	0.000261578	0.000297608	0.000249264	0.00025476	0.000263904	0.000222601	0.000215729	0.000282877	0.000282133	0.00022159	0.000252195	0.000280867	0.000126871	0.000323344	0.000329779	0.000254491	0.00010444	0.000199405	0.000322373	0.000238296	0.000358321	0.000227142	0.000282057	0.000291088	0.000293022	ABC-type phosphate transport system, permease component	P
COG0575	0	0	7.23246e-07	9.3982e-08	8.79804e-07	9.02919e-07	0	1.322e-06	0	6.90769e-07	0	2.42257e-06	0	1.13027e-06	4.97585e-07	0	1.4924e-06	9.13982e-07	9.79217e-07	2.63922e-06	4.41016e-07	7.2575e-07	0	4.43475e-06	2.98877e-06	6.79078e-07	6.20222e-08	0	1.60891e-07	4.56969e-07	1.76452e-07	5.65787e-07	0	8.42629e-07	7.86013e-08	3.11223e-07	7.24702e-07	0	2.47238e-08	CDP-diglyceride synthetase	I
COG0576	7.32398e-06	5.67716e-06	1.05162e-05	0	8.8195e-06	2.77544e-06	4.85222e-06	2.11115e-05	1.041e-05	9.5829e-06	5.7758e-06	1.5915e-05	9.52406e-06	8.81001e-06	3.44908e-06	5.17766e-06	6.02133e-06	3.65512e-06	4.05955e-06	1.99393e-05	3.99477e-05	1.7517e-05	8.08534e-06	4.83321e-06	2.18866e-05	1.02607e-06	1.24747e-05	3.90865e-06	9.56544e-07	1.05069e-05	1.6164e-05	9.11021e-06	3.99078e-06	1.66778e-06	9.95644e-05	8.68926e-06	1.71715e-05	1.74137e-05	2.91804e-05	Molecular chaperone GrpE (heat shock protein)	O
COG0577	0.000227031	2.91884e-05	0.000120479	3.47978e-05	0.000146315	9.19209e-05	0.00010881	0.00018386	2.93359e-05	0.000129142	0.000156761	0.000151885	6.25467e-05	0.00014839	0.000118933	0.000108143	0.000121968	0.000108812	0.000124652	0.000135321	0.000231679	0.00022113	0.000168537	0.000137921	0.000114272	0.00028128	7.80112e-05	0.000174441	0.00032113	0.000230588	6.52321e-05	9.50281e-05	0.000176594	6.78786e-05	9.45935e-05	0.000135414	0.000222076	0.00017038	0.000180682	ABC-type antimicrobial peptide transport system, permease component	V
COG0579	0.000201614	1.87836e-05	9.1429e-05	2.23892e-05	9.85062e-05	7.83471e-05	8.82153e-05	0.000104326	2.19614e-05	9.65984e-05	7.19817e-05	0.000116589	2.56608e-05	0.000154542	8.04076e-05	8.93435e-05	8.70399e-05	7.04712e-05	7.7797e-05	9.32667e-05	6.93785e-05	0.000168952	0.000120415	0.000100804	0.000123522	0.000122331	6.67543e-05	0.000175333	0.000263638	0.000100564	6.21645e-05	6.70227e-05	0.000175931	4.89758e-05	6.13454e-05	6.20039e-05	0.000173541	9.9204e-05	9.11631e-05	Predicted dehydrogenase	R
COG0580	1.07815e-05	8.86278e-05	7.96432e-06	3.41218e-05	2.01907e-05	3.00802e-05	6.42257e-05	1.22803e-05	0.000123874	1.80468e-05	8.42227e-06	1.50929e-05	2.88695e-05	1.52166e-05	3.07794e-05	6.24428e-05	2.60852e-05	2.58988e-05	3.00962e-05	2.01333e-05	2.17835e-05	2.51954e-05	1.84285e-05	2.17015e-05	2.24199e-05	3.02318e-05	1.4913e-05	3.8817e-05	2.52665e-05	1.85039e-05	1.09763e-05	1.0061e-05	3.9103e-05	1.35481e-05	4.64017e-05	2.84611e-05	2.6049e-05	7.65445e-06	7.25048e-06	Glycerol uptake facilitator and related permeases (Major Intrinsic Protein Family)	G
COG0581	0.000267212	0.00017805	0.000146476	0.000187982	0.000263978	0.000260678	0.000271344	0.000220194	0.000173657	0.000254791	0.0002278	0.000258823	0.000225126	0.000217336	0.000261487	0.000271137	0.000249871	0.000258844	0.00025631	0.000218925	0.000216463	0.000284383	0.000298998	0.000235702	0.000247086	0.000270797	0.000134943	0.000297125	0.000297111	0.000256016	0.000105087	0.000193603	0.000294529	0.000230016	0.000358237	0.000212704	0.000284321	0.00026678	0.00027711	ABC-type phosphate transport system, permease component	P
COG0582	2.60484e-05	2.97522e-07	5.81874e-05	0.000129564	1.36734e-05	2.72144e-05	6.83167e-05	1.30951e-05	4.04542e-05	1.91768e-05	3.64721e-05	1.53014e-05	5.27747e-05	3.74559e-05	3.44627e-05	6.88899e-05	2.9593e-05	3.92169e-05	4.31244e-05	3.10774e-05	1.35673e-05	2.32834e-05	1.57803e-05	2.31401e-05	1.24243e-05	1.04423e-05	2.36613e-05	2.2737e-05	2.34509e-05	1.98013e-05	6.10598e-06	1.60112e-05	2.30416e-05	3.05094e-05	7.64937e-05	1.30001e-05	2.47639e-05	6.83094e-06	7.98834e-06	Integrase	L
COG0583	0.00104632	0.000308332	0.000720908	0.000741916	0.00094824	0.000520662	0.00111381	0.000664942	0.000516041	0.00061415	0.000551525	0.000735819	0.000518829	0.000814079	0.000633508	0.00111409	0.000630458	0.000572247	0.000651133	0.000680498	0.000684524	0.000775264	0.000760218	0.000612328	0.000636936	0.000870248	0.000605357	0.00087453	0.00112528	0.000662741	0.000566741	0.000528032	0.000878358	0.000447159	0.0017751	0.000537323	0.000782267	0.000903566	0.00105163	Transcriptional regulator	K
COG0588	0.000405335	0.000451547	0.000132769	0.000197099	0.000315787	0.000284137	0.000467081	0.000256693	0.000237741	0.000204441	0.000316594	0.000331857	0.000325627	0.000166757	0.000278643	0.000465185	0.000256635	0.000266759	0.000277832	0.000203295	0.000264572	0.000221883	0.000239113	0.000234108	0.000263244	0.000245295	0.000142468	0.000278308	0.000321219	0.00027758	0.000122256	0.000160413	0.000280086	0.000280976	0.00037536	0.000287955	0.000218499	0.000359953	0.000360755	Phosphoglycerate mutase 1	G
COG0589	5.94714e-05	6.02172e-07	1.46472e-05	3.55288e-06	1.79968e-05	7.67841e-06	2.97298e-05	2.43742e-06	1.20592e-05	9.57008e-06	1.09024e-05	2.75954e-06	9.83824e-06	1.12909e-05	7.86666e-06	3.07167e-05	5.52201e-06	7.84629e-06	9.10149e-06	4.03041e-06	3.67874e-06	5.46626e-06	1.25189e-05	7.56098e-06	2.2656e-05	1.12365e-05	1.71621e-05	1.57678e-06	4.06665e-06	1.55504e-05	1.48686e-05	1.47156e-05	1.41223e-06	8.38315e-06	9.57846e-05	4.32049e-06	5.69442e-06	1.66662e-05	2.65204e-05	Universal stress protein UspA and related nucleotide-binding proteins	T
COG0590	0.000358113	0.000290056	0.000402867	0.000281535	0.000325223	0.000269444	0.000328393	0.000324532	0.000222455	0.000369723	0.000281712	0.000270184	0.000322071	0.000366882	0.000265791	0.000331095	0.00026993	0.000263904	0.000263392	0.000343972	0.000322175	0.000338928	0.00031801	0.000304771	0.000286414	0.000296608	0.000448212	0.000292497	0.000396016	0.000323517	0.000501942	0.000390114	0.000299626	0.000269769	0.000564732	0.000246848	0.000340654	0.000351799	0.000369324	Cytosine/adenosine deaminases	FJ
COG0591	1.20812e-06	0	1.75752e-06	3.15153e-06	1.8243e-06	2.23453e-06	7.20729e-06	7.79052e-06	5.69169e-07	2.06177e-06	9.6846e-07	1.07082e-06	0	1.36596e-05	3.29007e-06	7.34638e-06	4.37854e-06	2.25896e-06	3.73033e-06	6.05351e-06	6.30192e-06	1.17947e-05	6.57448e-07	4.14496e-06	4.65933e-06	2.65661e-06	5.22541e-06	7.46747e-07	4.19946e-07	1.31829e-06	6.37907e-07	3.39892e-06	8.12143e-07	2.04957e-06	6.5347e-07	3.4755e-07	1.11213e-05	5.57694e-08	8.1443e-08	Na+/proline symporter	ER
COG0596	0.000574534	0.000344359	0.000533907	0.000477109	0.000485399	0.000520645	0.000564303	0.000537062	0.000389872	0.000590689	0.000466165	0.000627982	0.000438319	0.000543222	0.000538332	0.000565058	0.000539	0.000526239	0.000536663	0.000524074	0.000566457	0.000537739	0.000680027	0.000465335	0.000535596	0.000633828	0.000582779	0.000648661	0.000789455	0.00063494	0.000587269	0.000592486	0.000646363	0.000444646	0.000707396	0.000503516	0.000538951	0.000576803	0.000567727	Predicted hydrolases or acyltransferases (alpha/beta hydrolase superfamily)	R
COG0597	0.000122872	1.28578e-05	6.91494e-05	3.38588e-05	4.39646e-05	3.57711e-05	7.96427e-05	0.000121768	2.37814e-05	6.17892e-05	3.50915e-05	9.26821e-05	2.94545e-05	0.000107098	4.99249e-05	7.98258e-05	6.29135e-05	4.10154e-05	4.99037e-05	0.000117742	9.94775e-05	0.000106718	7.96833e-05	8.4632e-05	8.84298e-05	9.16542e-05	5.4114e-05	6.6632e-05	0.000141781	8.80743e-05	4.09884e-05	6.80703e-05	6.53481e-05	3.73788e-05	5.01766e-05	5.20987e-05	0.000107277	9.03362e-05	9.33319e-05	Lipoprotein signal peptidase	MU
COG0600	5.97025e-05	1.12304e-05	2.8119e-05	1.92502e-05	4.6727e-05	6.16427e-05	4.84456e-05	5.74341e-05	6.06407e-05	5.73117e-05	1.58873e-05	6.01833e-05	1.82217e-05	7.43146e-05	6.12304e-05	4.78738e-05	5.52109e-05	4.91134e-05	5.78747e-05	4.34918e-05	7.30915e-05	7.91391e-05	5.7306e-05	8.99333e-05	7.50794e-05	5.12054e-05	3.32439e-05	9.85212e-05	4.23612e-05	6.2012e-05	2.04216e-05	4.92633e-05	0.000100731	3.13066e-05	3.26438e-05	5.30308e-05	8.0211e-05	5.92899e-05	6.29461e-05	ABC-type nitrate/sulfonate/bicarbonate transport system, permease component	P
COG0602	0.000108593	0.000128863	7.00379e-05	0.000164374	0.000133282	0.000122561	0.000157701	0.000146968	0.000125257	0.000139343	0.000148344	9.0802e-05	0.000137023	7.92336e-05	0.000110524	0.000157587	0.000109439	0.000124986	0.000107226	9.72445e-05	0.000135774	0.000102221	0.000127046	9.11063e-05	0.000132459	0.000106923	0.000175774	0.000122572	4.69837e-05	0.000142795	4.93129e-05	0.000157676	0.000120745	0.000125907	0.000209481	0.000152227	0.000101923	0.000121767	0.000137047	Organic radical activating enzymes	O
COG0606	0.000238091	0.00016688	0.000273087	0.000211703	0.000242351	0.000210662	0.000241733	0.000211375	0.000159721	0.000265826	0.00020831	0.000218463	0.000214219	0.000277398	0.000211406	0.000239951	0.000210976	0.00020701	0.00020849	0.000221579	0.000229632	0.000274129	0.000238744	0.00023808	0.000245752	0.000245182	0.000297622	0.000229447	0.000224108	0.000242773	0.000316852	0.000261531	0.000228953	0.000231101	0.000313891	0.000194808	0.000276699	0.000237252	0.000235896	Predicted ATPase with chaperone activity	O
COG0607	0.00116911	0.000933934	0.00062256	0.000915779	0.0011456	0.000989942	0.000954555	0.000776994	0.00103699	0.000860172	0.000909503	0.000966643	0.00100081	0.000719077	0.000933675	0.00095599	0.000875785	0.000976333	0.000934544	0.000636113	0.000701316	0.000853553	0.000886314	0.00075963	0.000768899	0.000776215	0.000648154	0.000704346	0.00112263	0.00075764	0.00065956	0.000837565	0.000708998	0.000981058	0.00129332	0.000868553	0.000844948	0.000807689	0.000835458	Rhodanese-related sulfurtransferase	P
COG0608	0.000220975	1.87399e-05	0.000124686	7.13003e-05	0.000132586	0.00013499	0.000170383	0.000186981	3.78735e-05	0.000167922	0.000121681	0.000295353	7.18001e-05	0.000227093	0.000161946	0.000169502	0.00015956	0.000147405	0.000164917	0.000198547	0.000149243	0.000207324	0.000200509	0.000229279	0.000206905	0.000219254	0.000119965	0.000264333	0.000278608	0.000206079	0.000104091	0.000126151	0.000263688	9.74652e-05	0.000256064	0.000146054	0.000204642	0.000191451	0.000200687	Single-stranded DNA-specific exonuclease	L
COG0609	0.000598513	0.00051257	0.000405564	0.000589375	0.000717622	0.000524266	0.000596942	0.000543271	0.000466982	0.000620513	0.000611898	0.000696904	0.000630123	0.00050441	0.000490273	0.000596806	0.000472337	0.00049962	0.000498309	0.000476705	0.000542543	0.000673964	0.000591762	0.000594567	0.000708671	0.000531383	0.000407851	0.000585443	0.000625948	0.00057114	0.000460682	0.000509883	0.00058209	0.00058424	0.00146599	0.00046255	0.000670181	0.000801889	0.000910852	ABC-type Fe3+-siderophore transport system, permease component	P
COG0615	7.36585e-06	7.49746e-06	5.71531e-05	9.19341e-06	1.30648e-05	2.78428e-05	2.93097e-05	3.02598e-05	7.56253e-05	2.74955e-05	2.62933e-05	4.04481e-05	3.42698e-05	5.41052e-05	3.05602e-05	2.94106e-05	3.77757e-05	2.89722e-05	2.87259e-05	3.09145e-05	4.24323e-05	5.10534e-05	1.90528e-05	3.71332e-05	2.02312e-05	2.68016e-05	1.25081e-05	4.26509e-05	2.35912e-05	2.50907e-05	2.77919e-05	9.70925e-05	4.12413e-05	2.04888e-05	1.74062e-05	7.79067e-05	5.16065e-05	1.37283e-05	1.73873e-05	Cytidylyltransferase	MI
COG0619	0.00102757	0.000315927	0.000560578	0.000410249	0.000759996	0.000669585	0.000824763	0.000922592	0.00028849	0.000789872	0.000532922	0.000955916	0.000415737	0.000955408	0.000810387	0.000819294	0.000819047	0.000752428	0.0008417	0.000974112	0.000900106	0.00120882	0.000950418	0.000862186	0.000981349	0.00114473	0.00069392	0.001213	0.00111644	0.000953716	0.000649333	0.000741484	0.00121921	0.000467867	0.00179024	0.000661534	0.00120977	0.000963568	0.00106275	ABC-type cobalt transport system, permease component CbiQ and related transporters	P
COG0621	0.000759551	0.000501208	0.000809047	0.000572847	0.000682792	0.000688205	0.000640945	0.000817701	0.00053377	0.000828131	0.000636098	0.000708686	0.000579683	0.000901265	0.000696625	0.000646732	0.000723601	0.00070375	0.000705046	0.000847708	0.000766808	0.000803282	0.000739038	0.000829265	0.000757104	0.000756001	0.000868544	0.00076723	0.000748945	0.000788534	0.00085044	0.000835409	0.000767544	0.000619182	0.000788108	0.000658232	0.000799155	0.000713181	0.000699938	2-methylthioadenine synthetase	J
COG0622	6.91185e-05	0.000123851	1.96147e-06	9.71862e-05	8.14737e-05	6.64789e-05	9.38216e-05	5.73049e-05	7.81498e-05	4.2146e-05	0.000135577	5.05823e-05	0.000133347	4.90494e-06	5.85242e-05	9.59958e-05	5.53176e-05	6.36608e-05	5.31706e-05	4.9352e-05	6.16725e-05	5.25795e-05	4.63109e-05	5.80641e-05	5.361e-05	2.59441e-05	2.14156e-05	1.49197e-05	1.47712e-05	4.15233e-05	1.4208e-05	2.68868e-05	1.4343e-05	0.000122004	2.59179e-05	6.77791e-05	5.18539e-05	8.10985e-05	7.1008e-05	Predicted phosphoesterase	R
COG0624	0.000316506	0.000413936	0.000278829	0.000453705	0.000661118	0.00038121	0.000551917	0.000301318	0.000363874	0.000345687	0.000519695	0.000362695	0.000433728	0.000339217	0.000361994	0.000554758	0.000355594	0.00035653	0.000359225	0.000316556	0.000380522	0.000398755	0.000419673	0.000369028	0.000348547	0.000297877	0.000362885	0.000345674	0.000155708	0.000369138	0.000324659	0.000398561	0.00033989	0.000419518	0.000777449	0.000383096	0.000391143	0.000316791	0.00029539	Acetylornithine deacetylase/Succinyl-diaminopimelate desuccinylase and related deacylases	E
COG0625	3.04283e-05	1.21842e-05	1.34372e-05	7.58053e-05	1.35264e-05	1.89099e-05	8.22797e-05	8.84653e-06	3.9598e-05	1.45087e-05	2.93896e-05	1.66808e-05	4.80235e-05	1.0786e-05	2.06885e-05	8.37933e-05	1.6056e-05	1.74472e-05	2.07383e-05	1.75986e-05	1.20614e-05	1.25689e-05	2.00225e-05	1.17309e-05	7.86663e-06	1.26042e-05	1.30306e-05	1.09196e-05	1.34859e-05	2.59082e-05	2.15508e-05	1.08236e-05	1.05311e-05	1.42646e-05	0.000252544	9.35246e-06	1.2355e-05	5.01075e-05	7.3073e-05	Glutathione S-transferase	O
COG0626	0.000256591	0.000253379	0.000245509	0.000136539	0.000198992	0.000154914	0.000282644	0.000186902	0.000160237	0.000198844	0.000207523	0.000312106	0.000146398	0.000281375	0.000187152	0.000280964	0.000174738	0.000172634	0.000186646	0.000176507	0.000202193	0.000188776	0.000235941	0.000138206	0.000178591	0.000232993	0.00011751	0.000258476	0.000316961	0.000216536	0.000167868	0.000137789	0.000258806	0.000133799	0.00024715	0.000137808	0.000184705	0.000273066	0.000245404	Cystathionine beta-lyases/cystathionine gamma-synthases	E
COG0627	0.000100086	0.000233135	2.22966e-05	0.000154978	0.000189595	0.000133269	0.000135024	9.54906e-05	0.000236067	7.26012e-05	0.000156356	8.86848e-05	0.000168175	4.72658e-05	0.000125389	0.000135388	0.000120705	0.000129852	0.000122522	7.04736e-05	0.000123084	0.000102374	7.7766e-05	9.37016e-05	7.67925e-05	5.50409e-05	3.69183e-05	5.18553e-05	4.57713e-05	6.59787e-05	2.59633e-05	5.20141e-05	5.18666e-05	0.000169511	7.91324e-05	0.000127157	0.000102163	0.00014077	0.000132969	Predicted esterase	R
COG0628	7.72968e-05	2.20119e-05	0.000148201	1.77383e-05	4.40891e-05	7.25074e-05	9.21141e-05	0.000105077	4.90058e-05	0.000120718	3.96023e-05	0.000103451	3.10775e-05	0.000137835	7.94035e-05	9.06995e-05	8.01504e-05	7.06864e-05	7.73112e-05	0.000120443	0.00010767	0.000134443	8.34601e-05	0.000115109	8.70589e-05	7.31667e-05	0.000212544	0.000178461	7.97246e-05	0.00010014	0.000235415	0.000165487	0.000177908	4.07452e-05	6.51697e-05	8.4922e-05	0.000134456	7.06745e-05	7.98832e-05	Predicted permease	R
COG0632	0.000225722	0.000166792	0.00023367	0.000186295	0.000216262	0.000214943	0.000210471	0.000251909	0.000162498	0.000246724	0.000194289	0.000231933	0.00018771	0.000241488	0.000215136	0.000208275	0.000224288	0.000213771	0.000216729	0.000258206	0.000246331	0.000248506	0.000228185	0.00025542	0.000231444	0.000224234	0.000268791	0.000223982	0.000213471	0.000233915	0.000268934	0.000245671	0.000226443	0.000200208	0.000271366	0.000189867	0.000249129	0.000216487	0.00021418	Holliday junction resolvasome, DNA-binding subunit	L
COG0633	8.1802e-07	0	1.21168e-06	2.21747e-05	6.25458e-07	5.93896e-07	1.45571e-05	3.94229e-06	7.81526e-06	3.10039e-07	3.77357e-06	2.97655e-07	1.18017e-05	1.03094e-05	4.88559e-07	1.52254e-05	8.56959e-07	4.94841e-07	5.74608e-07	5.47493e-06	4.28603e-07	5.33642e-06	8.78181e-07	5.67672e-06	3.07402e-06	1.2838e-06	2.22934e-06	8.28441e-07	1.49188e-06	1.47861e-06	8.27949e-07	1.78297e-06	8.90837e-07	2.28831e-06	1.659e-05	4.30869e-07	5.15578e-06	2.50813e-07	4.27325e-07	Ferredoxin	C
COG0634	0.000276593	0.000176477	0.00023932	0.00021352	0.000271136	0.000228073	0.000272585	0.000279289	0.000153398	0.000290223	0.00024222	0.000270588	0.000214589	0.000275443	0.000229303	0.000274545	0.000232034	0.000228702	0.000231856	0.000251832	0.000246607	0.000261973	0.000280241	0.000244072	0.000257031	0.000261602	0.000267383	0.000282817	0.000355222	0.000268444	0.00027695	0.000291871	0.000286559	0.000223753	0.000331005	0.000247888	0.000260322	0.000275022	0.000279147	Hypoxanthine-guanine phosphoribosyltransferase	F
COG0635	0.000449159	0.000298741	0.000369211	0.000253789	0.000346639	0.000353424	0.00033923	0.000402575	0.000304207	0.000414794	0.000291194	0.000450311	0.000298709	0.000451689	0.000371852	0.000339592	0.00038031	0.000352499	0.000370381	0.000431131	0.000391127	0.0004112	0.000381378	0.000404927	0.000401186	0.000430483	0.000439047	0.000424385	0.00049368	0.000420259	0.000440082	0.000395951	0.000423757	0.000290361	0.000628294	0.000312857	0.000405948	0.000430579	0.000450197	Coproporphyrinogen III oxidase and related Fe-S oxidoreductases	H
COG0637	0.000722339	0.000710589	0.00063739	0.000656795	0.000783083	0.000739425	0.000883588	0.000517105	0.000595993	0.000681972	0.000883011	0.000667895	0.000803598	0.000574062	0.000741671	0.000886791	0.000682953	0.000734797	0.000726364	0.000493171	0.000587391	0.000671174	0.000684683	0.00058497	0.000653355	0.000638202	0.00066024	0.000655601	0.000505412	0.000637235	0.000776725	0.000630053	0.000658503	0.000647777	0.00135685	0.000634654	0.000668114	0.000913721	0.000995869	Predicted phosphatase/phosphohexomutase	R
COG0639	1.01454e-05	1.11226e-07	6.00325e-06	7.36294e-07	9.7227e-06	4.16777e-05	2.02719e-06	2.25758e-05	3.93011e-07	1.67825e-05	9.61502e-07	3.87985e-05	1.43907e-05	1.12226e-05	4.19555e-05	2.15091e-06	3.86995e-05	4.98915e-05	4.49662e-05	1.43749e-05	1.09415e-05	1.72985e-05	6.19811e-06	1.88925e-05	1.60618e-05	3.00935e-05	6.64552e-06	3.13072e-05	3.38341e-05	2.87301e-05	3.26555e-06	1.85901e-05	3.07767e-05	2.8561e-05	9.49279e-06	5.15344e-06	1.60197e-05	3.26712e-06	3.00353e-06	Diadenosine tetraphosphatase and related serine/threonine protein phosphatases	T
COG0640	0.000316405	3.40992e-05	0.000105887	6.31497e-05	0.000165681	0.000138702	0.000202212	0.000175633	4.54368e-05	0.000129905	0.000141293	0.000194189	6.98778e-05	0.000157227	0.000172892	0.000203049	0.000176658	0.000162443	0.000185242	0.00020505	0.000171389	0.000135918	0.000185051	0.000159139	0.000187956	0.000208444	7.90476e-05	0.000260066	0.000269044	0.000178876	7.19561e-05	0.000127711	0.000259125	6.4572e-05	0.000288561	0.000147132	0.000136284	0.000220592	0.000243431	Predicted transcriptional regulators	K
COG0642	0.000923795	0.00080965	0.000835164	0.000519251	0.000767772	0.000731839	0.000839693	0.000642015	0.000373624	0.00066919	0.00063489	0.000723594	0.000697459	0.000665339	0.000775494	0.000841704	0.000712303	0.000765439	0.00078109	0.000505641	0.000647235	0.000556779	0.00086287	0.000676283	0.000638121	0.000951242	0.000810709	0.000815055	0.00119176	0.000727181	0.00112413	0.000810087	0.000816501	0.000689615	0.000618409	0.000565031	0.000554619	0.00101315	0.00100953	Signal transduction histidine kinase	T
COG0643	1.38085e-05	3.52343e-07	4.49872e-06	2.95644e-07	2.08759e-06	1.47001e-06	9.12175e-06	9.82514e-06	3.31298e-06	1.18954e-05	7.3239e-07	1.00131e-05	7.27527e-07	4.60536e-06	2.4072e-06	9.02613e-06	1.93808e-06	1.68452e-06	2.13274e-06	2.81491e-06	1.4679e-05	4.55769e-06	9.37105e-06	3.64092e-06	4.17373e-06	8.006e-06	7.57138e-07	5.10599e-06	7.95848e-06	1.92599e-05	2.77329e-06	5.21954e-06	5.47042e-06	1.002e-06	1.53537e-05	3.50523e-06	4.50501e-06	2.10446e-05	2.27282e-05	Chemotaxis protein histidine kinase and related kinases	NT
COG0644	1.91346e-05	0	2.85843e-07	4.25043e-05	5.03985e-07	2.9076e-07	3.66933e-05	1.26801e-07	1.86452e-05	2.45755e-06	5.9788e-06	1.33506e-05	2.56112e-05	4.2674e-07	2.62899e-07	3.55637e-05	6.03248e-07	1.05174e-07	1.51993e-07	4.63464e-06	3.33703e-06	2.91179e-06	4.39223e-08	2.29043e-06	1.18741e-06	5.46606e-07	1.40427e-06	7.20189e-07	1.87835e-07	1.04327e-06	1.3446e-06	2.35048e-06	6.54639e-07	4.62022e-06	3.85395e-05	5.53674e-08	2.77714e-06	5.13891e-07	7.65478e-08	Dehydrogenases (flavoproteins)	C
COG0648	0.000320869	0.000166133	0.000100791	0.000133373	0.000270645	0.000216968	0.000249158	0.000276576	0.000145741	0.000171068	0.000189817	0.000214173	0.000188798	0.000169544	0.000225411	0.000247944	0.000237287	0.000226556	0.0002245	0.000331141	0.000246979	0.000248326	0.000187187	0.00022319	0.000256253	0.000231304	0.000111983	0.000226062	0.000273845	0.000204097	8.67568e-05	0.000155045	0.000227905	0.000197975	0.000240563	0.000216398	0.000245227	0.00025952	0.000260548	Endonuclease IV	L
COG0649	7.50864e-05	0.000151703	0.000228432	0.000182007	0.000158886	0.000127548	0.000128358	9.10707e-05	0.000156842	0.000146511	0.000155855	8.4968e-05	0.000164247	0.00013985	0.000107732	0.000127704	0.000105025	0.000120143	0.000110663	8.46178e-05	0.000104676	0.000122966	0.000115626	0.000101384	0.000106886	7.6518e-05	0.000177382	5.85433e-05	1.6266e-05	0.000104641	0.000193619	0.000168923	5.96823e-05	0.000179185	0.000105446	0.000124596	0.000123402	8.4007e-05	7.22913e-05	NADH:ubiquinone oxidoreductase 49 kD subunit 7	C
COG0664	1.34769e-05	1.09663e-05	8.38592e-07	1.56587e-06	1.15279e-05	1.04168e-05	2.51772e-05	2.73028e-05	2.57699e-06	1.44507e-05	4.56785e-06	4.69762e-06	1.43608e-06	1.55403e-06	1.40407e-05	2.48751e-05	1.19633e-05	1.00256e-05	1.45916e-05	3.03314e-05	1.98091e-05	2.81935e-05	1.94404e-05	9.08717e-06	1.01217e-05	1.29303e-05	1.15838e-05	1.90131e-05	1.0625e-05	1.55379e-05	6.25708e-06	4.29384e-06	1.9093e-05	3.00488e-06	3.11035e-05	1.46508e-05	2.7351e-05	2.44239e-05	1.52553e-05	cAMP-binding proteins - catabolite gene activator and regulatory subunit of cAMP-dependent protein kinases	T
COG0665	7.82979e-05	3.06058e-06	1.25486e-05	7.32141e-05	4.56462e-06	3.06725e-05	2.4792e-05	3.95993e-05	1.34663e-05	2.65116e-05	4.06447e-06	1.57155e-05	1.62879e-05	1.30068e-05	4.15087e-05	2.56808e-05	3.22558e-05	4.89116e-05	4.4988e-05	2.40011e-05	2.53913e-05	2.23947e-05	6.4926e-05	1.4903e-05	1.97116e-05	7.36796e-05	1.82805e-05	4.22713e-05	1.918e-05	2.08944e-05	4.28917e-06	1.90633e-05	4.18515e-05	1.39026e-05	0.000103999	1.08638e-05	2.11074e-05	1.76318e-05	1.78256e-05	Glycine/D-amino acid oxidases (deaminating)	E
COG0666	0	0	9.4796e-07	2.73488e-05	5.4261e-08	1.1e-08	0	0	0	4.23006e-05	0	0	1.89808e-06	4.52244e-07	0	0	2.47292e-08	4.41166e-08	0	0	0	0	1.37267e-08	1.93281e-07	4.13174e-08	5.45621e-08	7.3682e-06	2.63767e-05	0	3.68045e-05	0	2.71716e-05	2.53319e-05	9.89872e-08	5.34077e-08	0	0	0	0	FOG: Ankyrin repeat	R
COG0673	0.000311632	0.000306801	0.000400166	0.000332709	0.000369715	0.000301973	0.000377336	0.000333304	0.000399859	0.000395145	0.000383207	0.000349252	0.000314293	0.000298763	0.00029519	0.000375536	0.00027577	0.000290529	0.000294112	0.000240372	0.000325847	0.000298461	0.000456807	0.000225634	0.000259585	0.00040227	0.00026229	0.000412903	0.0003452	0.000371655	0.000293325	0.000394929	0.0004175	0.000316252	0.000731726	0.000313217	0.000299824	0.00044004	0.000499368	Predicted dehydrogenases and related proteins	R
COG0674	0.000413654	0.00038558	0.000310641	0.000378895	0.000467963	0.000432363	0.000394713	0.000468641	0.000423796	0.000395603	0.000459433	0.000367355	0.000324104	0.0004497	0.000422667	0.000393042	0.000446543	0.000433847	0.000418878	0.000503891	0.000507472	0.000536382	0.000398716	0.000503455	0.000464627	0.000418996	0.000407169	0.000453719	0.00040496	0.000428668	0.000309759	0.000400454	0.000451269	0.000481332	0.000406636	0.000422189	0.000538249	0.000369964	0.000364239	Pyruvate:ferredoxin oxidoreductase and related 2-oxoacid:ferredoxin oxidoreductases, alpha subunit	C
COG0675	6.63824e-05	2.21415e-06	2.80727e-05	1.06791e-05	6.77197e-05	2.73842e-05	8.94009e-05	5.36587e-05	2.57864e-05	1.11385e-05	6.45158e-05	3.05967e-05	2.67068e-05	7.24427e-05	3.91843e-05	8.73386e-05	3.63206e-05	4.08742e-05	4.56047e-05	3.3401e-05	2.63697e-05	3.15383e-05	4.24515e-05	2.23487e-05	1.08329e-05	2.70974e-05	3.05254e-05	4.1628e-05	4.30213e-05	0.000155764	2.04114e-05	1.54602e-05	4.0572e-05	2.10859e-05	4.84114e-05	5.22702e-05	3.19454e-05	6.13781e-05	6.47538e-05	Transposase and inactivated derivatives	L
COG0677	0.000338998	0.00049557	0.000303924	0.000383419	0.000462679	0.000479345	0.000433117	0.000357521	0.000507528	0.000388032	0.000413124	0.000364023	0.000438827	0.000304127	0.000446183	0.000426847	0.000442981	0.000479287	0.00043074	0.000387553	0.000364813	0.000396586	0.000344609	0.000301649	0.000381129	0.000230186	0.000470382	0.000225097	0.000212639	0.000296586	0.000657418	0.000348435	0.000228742	0.000472407	0.000370007	0.000517353	0.000396185	0.00019521	0.000194288	UDP-N-acetyl-D-mannosaminuronate dehydrogenase	M
COG0678	1.10574e-07	0	2.39896e-08	0	9.41589e-07	0	9.54467e-08	0	0	4.26621e-08	0	1.36918e-05	5.37485e-08	2.74668e-07	0	6.99092e-08	0	0	1.22106e-07	7.4311e-08	2.45848e-08	0	8.26775e-07	0	5.72796e-08	7.52605e-08	3.53618e-08	1.0905e-06	1.76882e-07	1.60225e-08	4.05149e-06	3.68433e-07	1.10446e-06	0	3.85921e-07	0	0	1.56477e-07	2.31721e-08	Peroxiredoxin	O
COG0683	4.09339e-07	1.10967e-08	1.39519e-06	2.48966e-06	6.15588e-06	1.56443e-05	8.60597e-07	3.40821e-06	0	1.42532e-06	2.85997e-06	1.70495e-05	1.44128e-06	1.83875e-06	1.42052e-05	8.80693e-07	1.45905e-05	1.17334e-05	1.27308e-05	4.19737e-06	9.76414e-06	3.10528e-06	6.01827e-06	5.70344e-06	1.82404e-06	7.02414e-06	3.32973e-06	1.22225e-05	3.94037e-06	1.19822e-06	1.58921e-06	5.0495e-06	1.2922e-05	4.71515e-06	1.54141e-06	6.07958e-06	2.90256e-06	1.25348e-06	1.28692e-06	ABC-type branched-chain amino acid transport systems, periplasmic component	E
COG0688	6.97264e-05	6.98452e-06	4.1909e-05	2.54324e-05	1.86286e-05	1.09777e-05	5.10067e-05	4.98647e-05	1.45463e-05	2.22479e-05	4.84747e-05	8.94715e-05	2.54597e-05	3.57375e-05	1.86044e-05	4.99952e-05	3.74675e-05	1.56387e-05	2.02121e-05	8.65035e-05	3.09954e-05	2.72945e-05	4.25173e-05	2.49036e-05	2.55635e-05	5.19989e-05	1.42993e-05	5.14034e-05	0.000152495	3.98825e-05	3.28315e-05	2.06527e-05	5.05544e-05	1.97547e-05	4.48048e-05	2.71918e-05	2.60432e-05	5.37006e-05	5.26733e-05	Phosphatidylserine decarboxylase	I
COG0689	1.32738e-05	1.50239e-05	1.44764e-05	1.97031e-05	2.99471e-05	1.81899e-05	4.28196e-05	2.0227e-05	2.0995e-05	2.14349e-05	1.51391e-05	3.73876e-05	2.62617e-05	2.81662e-05	2.05198e-05	4.41744e-05	1.62883e-05	1.83621e-05	2.08061e-05	2.07512e-05	3.68568e-05	5.3898e-05	3.22985e-05	2.34284e-05	2.10669e-05	1.722e-05	2.23649e-05	4.05273e-05	9.00121e-06	3.26493e-05	2.54548e-05	1.61673e-05	4.2268e-05	1.61042e-05	0.000166216	1.39464e-05	5.21826e-05	2.90716e-05	4.171e-05	RNase PH	J
COG0691	0.000210638	0.000140002	0.00020013	0.0001806	0.000212045	0.000192097	0.000204979	0.000262714	0.000142451	0.00023521	0.000192765	0.000211651	0.000172738	0.000221798	0.000200427	0.000204071	0.000215938	0.000203626	0.000204458	0.000268634	0.000245551	0.000229957	0.000208695	0.000242173	0.000215231	0.000238691	0.000245052	0.000217966	0.000228107	0.000223628	0.000221103	0.000248821	0.000216998	0.000181344	0.000246057	0.000211083	0.000226981	0.000221163	0.000217151	tmRNA-binding protein	O
COG0698	0.000208636	0.000142907	0.000216639	0.000172799	0.000226745	0.000216144	0.000205793	0.000289661	0.000139436	0.000267467	0.000184138	0.000223137	0.000160379	0.000251242	0.000224025	0.000207553	0.000234318	0.000218751	0.000224689	0.000292819	0.000274166	0.000296467	0.000245605	0.000251077	0.000255388	0.000238043	0.000246364	0.000249473	0.000367712	0.000245417	0.000246007	0.000217967	0.000253995	0.000196681	0.000355838	0.000226504	0.000296323	0.000292246	0.00031251	Ribose 5-phosphate isomerase RpiB	G
COG0700	7.45478e-05	1.59712e-05	4.37138e-05	3.97267e-05	8.93331e-05	5.42583e-05	9.86361e-05	0.000103399	2.34755e-05	6.50954e-05	3.32194e-05	6.68084e-05	3.49394e-05	9.83793e-05	7.39432e-05	9.95415e-05	7.77447e-05	7.14568e-05	8.45325e-05	0.000120797	9.96505e-05	0.00011301	7.86559e-05	0.000110585	0.000102054	0.000109391	6.3417e-05	0.000100868	9.4058e-05	9.73642e-05	4.45809e-05	5.718e-05	0.000100721	3.43689e-05	0.000160532	4.91451e-05	0.000115264	9.74579e-05	0.000116844	Uncharacterized membrane protein	S
COG0703	0.0007799	0.000343663	0.00063107	0.000448646	0.000573554	0.000491415	0.00066192	0.000546425	0.00035154	0.000621923	0.000517849	0.000642214	0.000486179	0.000586066	0.000523463	0.000659865	0.000498217	0.000516398	0.000536442	0.000475109	0.00055939	0.000518259	0.000654121	0.000412905	0.00052586	0.000723276	0.000597534	0.000624854	0.00107835	0.000551963	0.000649238	0.000612978	0.00062735	0.000490297	0.00069622	0.000481287	0.000517377	0.000702202	0.000674909	Shikimate kinase	E
COG0705	0.000176113	0.000302293	0.000256958	0.000286359	0.000251993	0.000202224	0.000174798	0.000201647	0.000321635	0.000276924	0.000282138	0.000195196	0.000242111	0.000191429	0.00018545	0.00017214	0.000172905	0.000187862	0.000177307	0.000137445	0.000210864	0.000181016	0.000226508	0.000167405	0.000193711	0.000179785	0.000224294	0.000221734	0.000168871	0.000277823	0.000264902	0.000345866	0.000223708	0.000216585	0.000188816	0.000213854	0.000183091	0.000168316	0.0001571	Uncharacterized membrane protein (homolog of Drosophila rhomboid)	R
COG0712	2.97773e-05	1.92703e-07	8.2898e-06	1.22517e-05	1.93034e-05	5.18725e-05	3.82805e-05	4.11454e-05	3.11777e-05	2.67049e-05	1.657e-05	3.20034e-05	1.71282e-05	1.82196e-05	4.64697e-05	3.9214e-05	4.01842e-05	4.945e-05	4.46222e-05	2.61343e-05	2.89591e-05	3.28596e-05	2.0729e-05	3.76938e-05	3.08009e-05	2.56173e-05	1.41278e-05	3.85086e-05	2.22019e-05	3.43089e-05	1.06405e-05	2.75454e-05	3.8304e-05	2.52747e-05	1.68334e-05	4.14764e-05	3.44252e-05	1.38412e-05	1.55324e-05	F0F1-type ATP synthase, delta subunit (mitochondrial oligomycin sensitivity protein)	C
COG0714	0	0	8.12409e-07	8.30063e-07	0	2.25744e-06	0	3.57458e-06	0	1.77089e-07	0	8.08209e-07	0	4.69409e-06	4.84627e-06	0	5.31213e-06	3.77301e-06	4.39104e-06	4.31441e-06	3.74454e-06	7.25339e-07	2.1699e-07	3.43672e-07	3.44818e-08	0	3.90709e-07	1.09309e-06	2.51851e-07	2.79615e-07	0	7.85778e-08	1.06173e-06	0	0	5.25504e-07	7.67886e-07	1.10609e-07	0	MoxR-like ATPases	R
COG0715	2.98128e-06	3.65198e-06	5.45491e-06	4.10115e-06	5.47076e-06	4.55877e-06	1.00999e-05	6.28898e-06	2.38715e-06	6.44546e-06	3.93751e-07	8.51323e-06	2.73805e-06	2.02582e-05	6.53409e-06	1.03692e-05	5.97351e-06	6.36488e-06	7.08973e-06	5.99385e-06	1.4135e-05	2.2066e-05	4.71607e-06	1.07341e-05	8.46007e-06	8.37569e-06	8.39514e-06	2.18986e-05	6.78347e-06	1.5667e-05	2.80459e-06	1.27183e-05	2.20049e-05	3.44209e-06	6.70191e-06	1.17851e-05	2.22582e-05	6.1338e-06	6.69123e-06	ABC-type nitrate/sulfonate/bicarbonate transport systems, periplasmic components	P
COG0733	0.000620871	0.000237709	0.000750699	0.000264561	0.000433787	0.000513256	0.000477979	0.000618017	0.00025409	0.000564188	0.000458154	0.000624153	0.000283254	0.000931783	0.000590326	0.000478905	0.000556518	0.000569385	0.000603922	0.000528536	0.000567201	0.000603195	0.000611398	0.000515996	0.000659184	0.000676418	0.00063133	0.000790862	0.000768723	0.000620442	0.000669608	0.000673846	0.000787418	0.000409324	0.00042347	0.000446178	0.000605606	0.000602141	0.000593085	Na+-dependent transporters of the SNF family	R
COG0740	0.000672333	0.000420184	0.000623816	0.000631689	0.000628477	0.000647654	0.000622169	0.000836948	0.000369881	0.000719661	0.000548299	0.00074361	0.000533773	0.000710397	0.000665342	0.000622286	0.000669149	0.000662415	0.000672	0.000801212	0.000692922	0.000635448	0.00072441	0.000704292	0.000758406	0.000741175	0.000740584	0.000832204	0.000807175	0.000757029	0.00067156	0.000673987	0.000839384	0.000704812	0.000856219	0.0005956	0.000632601	0.000740803	0.000756656	Protease subunit of ATP-dependent Clp proteases	OU
COG0741	0.000113455	1.98326e-06	5.79516e-05	2.19294e-05	3.973e-05	4.03796e-05	4.30064e-05	6.97399e-05	1.93532e-05	6.6509e-05	1.5081e-05	7.44051e-05	1.90208e-05	7.9192e-05	4.43344e-05	4.3494e-05	4.93846e-05	3.71427e-05	4.02083e-05	7.33028e-05	4.41299e-05	6.00713e-05	7.69508e-05	6.64809e-05	6.46825e-05	6.14434e-05	4.61806e-05	9.093e-05	0.000140005	7.0211e-05	4.4029e-05	6.11177e-05	9.47794e-05	2.10438e-05	0.000162014	2.55663e-05	5.85473e-05	9.15286e-05	0.000101344	Soluble lytic murein transglycosylase and related regulatory proteins (some contain LysM/invasin domains)	M
COG0745	0.00357356	0.00125664	0.00257233	0.00136815	0.00243532	0.00252512	0.00241023	0.0028612	0.00146232	0.00251783	0.00254348	0.00341184	0.00158897	0.00292284	0.00296306	0.00241029	0.00282994	0.0028796	0.00309156	0.00261442	0.00318861	0.00308024	0.00310915	0.00273498	0.00271348	0.00406841	0.00179794	0.00369453	0.00564243	0.00304802	0.00172426	0.00234199	0.00367253	0.00190007	0.00266832	0.00244568	0.00308364	0.00356742	0.00366187	Response regulators consisting of a CheY-like receiver domain and a winged-helix DNA-binding domain	TK
COG0746	3.68741e-05	5.30976e-06	1.48738e-05	2.65568e-05	3.27454e-05	1.86563e-05	6.06009e-05	9.60192e-06	1.95596e-05	1.23026e-05	1.07806e-05	4.332e-05	2.38633e-05	1.59587e-05	1.89289e-05	6.00403e-05	1.83799e-05	1.65886e-05	1.98481e-05	9.82474e-06	2.29836e-05	2.80936e-05	3.20206e-05	1.33692e-05	1.24541e-05	2.25051e-05	1.0945e-05	3.16906e-05	2.98897e-05	1.80797e-05	1.60693e-05	1.53943e-05	3.19305e-05	9.58516e-06	4.44811e-05	1.71336e-05	2.7922e-05	1.66568e-05	1.96218e-05	Molybdopterin-guanine dinucleotide biosynthesis protein A	H
COG0747	2.74766e-06	1.16415e-05	3.55954e-06	2.53649e-06	9.24114e-06	5.2821e-06	4.66645e-06	2.7648e-06	7.3586e-06	1.33982e-05	5.77318e-06	7.76362e-06	3.73833e-06	4.93672e-06	5.5309e-06	4.43506e-06	4.63516e-06	5.27936e-06	6.14392e-06	6.69603e-06	1.07431e-05	1.15371e-05	1.17882e-05	6.53792e-06	1.28711e-05	6.09164e-06	4.9758e-06	4.91088e-06	5.06613e-06	2.33834e-05	1.57745e-06	7.41961e-06	5.21427e-06	4.05203e-06	3.97928e-05	3.52522e-06	1.22521e-05	6.59488e-06	6.21482e-06	ABC-type dipeptide transport system, periplasmic component	E
COG0749	0.00120566	0.00202159	0.00138079	0.00185412	0.00166638	0.00220011	0.00125038	0.00145151	0.00256357	0.00184407	0.00175059	0.00176159	0.0012297	0.00126788	0.00204157	0.00124879	0.0019683	0.00215504	0.00206586	0.00141177	0.00182436	0.00159328	0.00146209	0.00152308	0.00167584	0.0014084	0.00220843	0.00112278	0.00111879	0.00139375	0.00226769	0.00177289	0.00112072	0.00187177	0.00116173	0.00200494	0.00159283	0.00116976	0.00108393	DNA polymerase I - 3'-5' exonuclease and polymerase domains	L
COG0750	0.000630771	0.000454626	0.000745542	0.00061962	0.000662069	0.000591756	0.000625336	0.000637997	0.000431591	0.000754099	0.00062138	0.000644322	0.000564732	0.000747502	0.000583217	0.00061576	0.000587182	0.000616325	0.00059464	0.000610596	0.00063466	0.000673426	0.0006906	0.000622098	0.000619967	0.000612671	0.000851146	0.00062575	0.000535044	0.000662652	0.000836443	0.00071559	0.000625334	0.000610586	0.000844856	0.000553475	0.0006657	0.000626393	0.000629171	Predicted membrane-associated Zn-dependent proteases 1	M
COG0756	0.000266788	0.000161103	0.00026439	0.000527373	0.000235038	0.000248408	0.000267144	0.000307831	0.000167373	0.000266021	0.000258929	0.000278597	0.000285008	0.000338418	0.000240651	0.000265819	0.000265854	0.000243658	0.000243847	0.000419494	0.000416634	0.000297986	0.000252493	0.000247245	0.000362283	0.00030025	0.000288102	0.000252034	0.000357578	0.000295801	0.000288019	0.000297329	0.000256068	0.00035793	0.0002611	0.000260595	0.000302904	0.000244876	0.000245678	dUTPase	F
COG0757	0.000147773	0.000176939	0.000196382	0.000181239	0.000219246	0.000213797	0.000156394	0.000171184	0.000167091	0.000232465	0.000180301	0.000167278	0.00020579	0.000215436	0.000188985	0.0001577	0.000187081	0.00019094	0.000179574	0.000175723	0.00015787	0.000193365	0.000166778	0.000189283	0.000171282	0.000142806	0.000224319	0.000184602	7.54664e-05	0.000204881	0.000276135	0.000233329	0.000180477	0.000190138	0.00019712	0.000177133	0.000190557	0.00014593	0.000147277	3-dehydroquinate dehydratase II	E
COG0758	0.0004465	0.000233819	0.000388829	0.000230394	0.000285197	0.00037507	0.00035951	0.000446564	0.000228631	0.000440911	0.00034325	0.000431024	0.000242408	0.000516673	0.000382058	0.000358313	0.000390688	0.000371542	0.000385061	0.000471394	0.000401363	0.00049507	0.000378981	0.000497854	0.000419495	0.00050076	0.000405383	0.000434175	0.000368297	0.00050475	0.000306548	0.000430287	0.000434607	0.000281821	0.000364726	0.000276241	0.000498443	0.000347651	0.000347035	Predicted Rossmann fold nucleotide-binding protein involved in DNA uptake	LU
COG0764	2.40246e-06	0	3.69701e-06	1.56484e-05	7.47286e-07	4.11411e-06	1.32205e-05	8.83868e-08	5.52457e-06	1.02339e-06	4.39977e-06	1.13072e-05	8.18902e-06	4.03846e-06	3.71932e-06	1.26795e-05	3.77761e-06	4.70704e-06	3.94856e-06	2.29225e-06	3.13901e-06	5.31455e-06	5.93798e-06	3.27379e-06	8.0767e-07	2.17582e-06	1.95015e-06	1.41221e-06	7.30361e-07	2.33022e-06	4.38218e-06	4.588e-07	1.46305e-06	4.64565e-06	1.10401e-05	1.93217e-06	5.5709e-06	1.83008e-07	2.31175e-07	3-hydroxymyristoyl/3-hydroxydecanoyl-(acyl carrier protein) dehydratases	I
COG0766	0.00036078	0.000205907	0.000372082	0.000270771	0.000375289	0.000363452	0.000392155	0.000419845	0.000215263	0.000410023	0.000294226	0.000451908	0.000266713	0.000465605	0.000372547	0.000393763	0.00039537	0.000356033	0.000378492	0.000489285	0.000397133	0.000487605	0.000397368	0.000488409	0.000428518	0.000413955	0.000519331	0.000485226	0.000421283	0.000409032	0.000461152	0.000392211	0.000485601	0.000304328	0.000860507	0.000295329	0.000484574	0.000453826	0.000516716	UDP-N-acetylglucosamine enolpyruvyl transferase	M
COG0769	1.98833e-05	2.00203e-05	2.67303e-05	6.53041e-06	3.91513e-05	3.55133e-05	5.41931e-05	5.2015e-05	6.14293e-06	3.11465e-05	1.34501e-05	5.40129e-05	2.08639e-05	5.62501e-05	4.61937e-05	5.41292e-05	6.21265e-05	4.03851e-05	4.52035e-05	0.00012704	6.32028e-05	9.5107e-05	3.90326e-05	7.76404e-05	3.73519e-05	6.21786e-05	3.91941e-05	5.61908e-05	4.21313e-05	4.52555e-05	2.27195e-05	2.71662e-05	5.46797e-05	1.37952e-05	5.05055e-05	5.44182e-05	9.39826e-05	3.09235e-05	2.84237e-05	UDP-N-acetylmuramyl tripeptide synthase	M
COG0770	0.000272538	0.000215676	0.000277186	0.000235864	0.00026527	0.000224594	0.000260617	0.000289449	0.000163207	0.000319756	0.000224048	0.000258797	0.000235711	0.000275424	0.000234218	0.000261729	0.000238675	0.000237723	0.000235138	0.000258166	0.000339968	0.00027502	0.000243157	0.000262639	0.000238795	0.000259523	0.000290203	0.000227955	0.000277927	0.000247894	0.000303616	0.000316598	0.000231774	0.0002231	0.000303418	0.000219203	0.000274625	0.000261034	0.00025122	UDP-N-acetylmuramyl pentapeptide synthase	M
COG0773	0.000577062	0.000376537	0.000626063	0.000403325	0.000520683	0.000492028	0.000501528	0.00054035	0.000383239	0.00051838	0.000424064	0.000538296	0.000477615	0.000629834	0.000453967	0.000501123	0.000453443	0.000473879	0.000459902	0.000534079	0.000539291	0.000568508	0.000551026	0.000516845	0.00054793	0.000574108	0.00071575	0.000485409	0.0006966	0.000541049	0.000788215	0.000713691	0.00048498	0.000490383	0.000500826	0.000430629	0.000569611	0.000524254	0.00048869	UDP-N-acetylmuramate-alanine ligase	M
COG0777	7.41727e-05	1.36971e-05	5.22318e-05	4.42707e-05	7.53512e-05	7.53652e-05	0.000100119	9.02607e-05	2.48847e-05	8.26532e-05	7.34216e-05	0.000153657	4.45028e-05	9.24793e-05	9.23468e-05	0.000100887	9.70614e-05	8.69791e-05	9.47308e-05	0.000102015	9.47393e-05	9.1003e-05	9.97028e-05	9.81387e-05	8.59289e-05	0.000129731	4.65088e-05	0.000185042	0.000104655	0.000105031	3.91858e-05	8.01087e-05	0.000184073	3.7373e-05	7.87999e-05	5.42748e-05	9.25101e-05	0.000106062	9.92069e-05	Acetyl-CoA carboxylase beta subunit	I
COG0778	3.3692e-05	3.23e-06	2.05603e-05	4.39234e-05	1.1118e-05	2.19554e-05	2.67675e-05	6.53852e-05	2.85408e-05	5.87411e-05	3.28888e-05	3.54128e-05	2.05823e-05	3.18844e-05	2.07125e-05	2.67268e-05	2.54694e-05	2.15929e-05	1.9671e-05	5.21155e-05	2.89412e-05	3.87456e-05	6.05504e-05	3.56119e-05	7.63017e-05	4.08865e-05	3.48579e-05	5.68291e-05	7.37998e-06	8.18553e-05	1.48688e-05	0.000112701	5.82018e-05	1.70862e-05	5.9454e-05	2.80709e-05	3.91766e-05	5.1832e-05	4.81721e-05	Nitroreductase	C
COG0780	0.000191156	0.000270274	0.000290393	0.000308004	0.000299682	0.000204846	0.000260695	0.000179883	0.00027564	0.000294952	0.000308738	0.000179828	0.00031666	0.000189143	0.000183168	0.000259944	0.000173139	0.000202233	0.000178987	0.000127835	0.000185496	0.000186441	0.000231906	0.000159964	0.000148203	0.000148015	0.000312975	0.000179654	6.12169e-05	0.000196264	0.00038289	0.000323815	0.000179373	0.000284215	0.00042978	0.00023629	0.000184685	0.000233732	0.00024069	Enzyme related to GTP cyclohydrolase I	R
COG0782	0.000356353	0.000174737	0.000442402	0.000254629	0.000339129	0.000269544	0.000344873	0.000387479	0.000188828	0.000366283	0.000278446	0.000360343	0.000262414	0.000421526	0.000291898	0.000346131	0.000306692	0.000296494	0.000310368	0.000356051	0.000373902	0.000344734	0.000360927	0.000325664	0.000332031	0.000369701	0.000455662	0.000375714	0.000504546	0.000338447	0.000497438	0.000396463	0.000379126	0.000242695	0.000441556	0.000298534	0.000344346	0.000375917	0.000380445	Transcription elongation factor	K
COG0784	0.00110999	0.00154147	0.000634149	0.00119102	0.00148685	0.00153277	0.00126909	0.00103338	0.00206176	0.000981621	0.00147925	0.00112529	0.00134439	0.000753567	0.00156231	0.00127959	0.00153292	0.00164583	0.00163181	0.00107563	0.00134	0.00110331	0.00117774	0.0011433	0.00115722	0.00115414	0.000507972	0.0011736	0.00135178	0.00102325	0.000386679	0.000689103	0.00117643	0.00127556	0.000847505	0.00179239	0.00110473	0.0012154	0.0012081	FOG: CheY-like receiver	T
COG0789	0.000327235	0.000153683	0.000244168	0.000203492	0.000409313	0.000302707	0.000435101	0.000312776	0.000156179	0.000262945	0.000405438	0.000413217	0.000245542	0.00030856	0.000386485	0.000435701	0.000363518	0.000352411	0.000394349	0.000286713	0.000436905	0.000396495	0.000452297	0.000273357	0.000295322	0.000526031	0.00019002	0.000580271	0.000992835	0.000366995	0.000131485	0.000254613	0.000580081	0.000182683	0.000475982	0.000329769	0.000401426	0.000407404	0.000439483	Predicted transcriptional regulators	K
COG0791	0	1.98352e-06	0	0	2.02586e-08	0	0	0	0	0	0	5.94121e-06	0	0	0	6.49434e-08	0	2.86818e-08	0	0	0	6.12465e-08	2.19949e-07	0	0	0	0	2.02042e-07	0	0	7.50259e-07	0	1.91492e-07	0	3.30755e-06	0	1.02635e-07	1.25013e-07	1.04322e-07	Cell wall-associated hydrolases (invasion-associated proteins)	M
COG0795	0.0001892	0.000305562	0.000318475	0.000393524	0.000368339	0.000293274	0.000269975	0.000212659	0.000348409	0.000317106	0.000358368	0.000230362	0.000385936	0.00023776	0.000255426	0.000270608	0.000245743	0.000275815	0.00024879	0.000201348	0.000254785	0.00022848	0.000221127	0.000234552	0.000232943	0.00016065	0.000417354	0.000101569	3.97748e-05	0.000239471	0.000460803	0.000375329	0.000101027	0.000377625	0.000345556	0.000316045	0.000228233	0.000225876	0.000225334	Predicted permeases	R
COG0796	0.000262314	0.00018664	0.000262458	0.000198754	0.000252538	0.000231341	0.000245369	0.000253464	0.000199187	0.000265907	0.000244022	0.000263902	0.000230218	0.000275728	0.000237824	0.000245134	0.000235405	0.000236082	0.000242193	0.000251889	0.000259964	0.000268635	0.000250787	0.000257761	0.000266419	0.000258156	0.000272038	0.00027779	0.000278502	0.000248735	0.000315953	0.000260715	0.000277702	0.000221851	0.000290549	0.00021294	0.000267317	0.000250741	0.000251264	Glutamate racemase	M
COG0797	7.88205e-06	0	9.69947e-05	2.25863e-05	8.11565e-06	9.19583e-06	1.36043e-05	1.96858e-06	1.7184e-05	4.69074e-05	8.70261e-06	1.77344e-05	1.3191e-05	4.63371e-05	7.70926e-06	1.3786e-05	6.05506e-06	6.57164e-06	7.36326e-06	3.06457e-06	1.29862e-05	9.41768e-06	9.14188e-06	1.12873e-05	6.88372e-06	4.54947e-06	0.000132292	1.14291e-05	2.3401e-06	1.18363e-05	0.000218411	8.08994e-05	1.16455e-05	1.10804e-05	1.57719e-05	7.55961e-06	9.91042e-06	1.69534e-06	1.07913e-06	Lipoproteins	M
COG0798	8.36712e-05	2.17503e-05	5.04686e-06	1.60552e-05	1.53499e-05	1.55999e-05	8.59214e-05	2.93671e-05	5.50075e-05	2.31632e-05	9.60919e-05	2.89734e-05	0.000166913	8.17161e-06	1.58568e-05	8.60168e-05	1.83701e-05	1.57604e-05	1.64194e-05	2.37292e-05	1.98453e-05	1.93353e-05	2.01049e-05	1.61608e-05	3.13155e-05	1.4286e-05	1.57416e-05	1.1401e-05	1.62143e-05	1.96848e-05	1.23405e-05	1.12886e-05	1.09374e-05	2.30724e-05	4.7088e-05	3.6824e-05	1.99763e-05	1.37752e-05	1.01735e-05	Arsenite efflux pump ACR3 and related permeases	P
COG0800	0.000161762	0.000157479	0.000188982	0.00017799	0.00018612	0.000205097	0.00019371	0.000150145	0.000177142	0.000180563	0.000146543	0.000141006	0.000180588	0.000230349	0.000209242	0.000196783	0.000192759	0.000202017	0.000218306	0.000130674	0.000169285	0.000200876	0.000162024	0.000193454	0.000190304	0.000173946	0.000206267	0.000226497	0.000113105	0.000206228	0.000216533	0.000209043	0.000228469	0.000170698	0.000283629	0.000148424	0.000198841	0.000197797	0.000218181	2-keto-3-deoxy-6-phosphogluconate aldolase	G
COG0801	4.16961e-05	5.67732e-06	9.67426e-05	2.25196e-05	1.42344e-05	2.47109e-05	6.44618e-05	1.23909e-05	1.33832e-05	6.80639e-05	8.27624e-06	4.86283e-05	2.34631e-05	6.14593e-05	2.87445e-05	6.40361e-05	2.57571e-05	2.67489e-05	2.95506e-05	1.82122e-05	3.45233e-05	3.78886e-05	3.81987e-05	1.88707e-05	5.02813e-05	2.27791e-05	0.000150071	6.61548e-05	2.68062e-05	5.37615e-05	0.00019533	4.80549e-05	6.61195e-05	1.93527e-05	3.55972e-05	3.48102e-05	3.72187e-05	1.76716e-05	2.05833e-05	7,8-dihydro-6-hydroxymethylpterin-pyrophosphokinase	H
COG0802	0.000228685	0.000143387	0.00022743	0.0001514	0.000226506	0.000197072	0.000228094	0.000242843	0.000135168	0.000220239	0.000197861	0.000223642	0.000187047	0.000254875	0.000196969	0.000225602	0.000206046	0.00020572	0.000199518	0.000258384	0.000252576	0.000236498	0.000194475	0.000232259	0.00023042	0.000199136	0.000284519	0.000205106	0.000241545	0.000185466	0.000278241	0.000237306	0.00020564	0.000192328	0.000264671	0.0001929	0.000235468	0.000236713	0.000240004	Predicted ATPase or kinase	R
COG0803	0.000204842	0.000221739	0.000301621	0.000242358	0.000279174	0.000215823	0.000269202	0.000228304	0.0009909	0.000212369	0.000238472	0.000253675	0.000244854	0.000275244	0.000212172	0.00026796	0.000205036	0.000218195	0.000206815	0.000262594	0.000297227	0.000281199	0.000223202	0.000227712	0.000252935	0.000228275	0.000300745	0.000187393	0.000220006	0.000246288	0.000299781	0.000291843	0.000187373	0.000234848	0.000360919	0.000205994	0.000276626	0.000233681	0.000236492	ABC-type metal ion transport system, periplasmic component/surface adhesin	P
COG0809	0.00035546	0.000381703	0.000414639	0.000370739	0.000412933	0.000390681	0.000347444	0.000392761	0.000378149	0.000423619	0.000411025	0.000373128	0.000402543	0.000370471	0.000374377	0.00034808	0.000382339	0.000386909	0.000376221	0.000411719	0.000384456	0.000410713	0.000363729	0.000407024	0.00038551	0.000340832	0.000505519	0.0003134	0.00027984	0.000378415	0.00054823	0.000459226	0.00031086	0.000398971	0.000398887	0.000375019	0.000410007	0.000357837	0.00035385	S-adenosylmethionine:tRNA-ribosyltransferase-isomerase (queuine synthetase)	J
COG0810	1.88617e-07	3.99482e-08	3.41591e-06	1.18475e-05	5.13219e-08	1.05733e-06	8.54797e-06	0	4.90024e-06	6.00892e-07	7.27419e-06	3.70311e-06	1.42953e-05	3.97163e-06	1.15794e-06	8.4784e-06	1.27421e-06	1.33562e-06	1.78654e-06	1.16478e-06	4.79655e-08	1.50788e-06	7.73375e-07	8.48029e-07	1.419e-06	2.72191e-07	8.71057e-07	7.00963e-08	6.16778e-08	6.24761e-07	4.58274e-08	2.88653e-07	6.64359e-08	1.57614e-06	8.7232e-06	2.41232e-08	1.44132e-06	1.15062e-07	0	Periplasmic protein TonB, links inner and outer membranes	M
COG0811	0.000178643	0.000225877	0.00015752	0.000304872	0.000283599	0.000234922	0.000243032	0.0001481	0.000227564	0.000248083	0.00028314	0.000131929	0.000331397	0.000133517	0.000195132	0.000237919	0.000183043	0.000212223	0.000186523	0.00014202	0.000183951	0.000170346	0.000219694	0.00017559	0.000182491	0.000132584	0.00023468	8.18747e-05	2.97082e-05	0.000200845	0.000226243	0.000258903	8.21136e-05	0.000290638	0.000274872	0.000215601	0.000170821	0.000163558	0.000165759	Biopolymer transport proteins	U
COG0812	0.000450683	0.000486237	0.000521496	0.000577184	0.000683866	0.000457471	0.000542407	0.000509983	0.000598159	0.000520149	0.000554711	0.000545359	0.000584598	0.000427962	0.000497454	0.000540785	0.000460415	0.000500619	0.000485524	0.000459838	0.000459938	0.000510653	0.000604914	0.000455298	0.00043047	0.00060655	0.00104043	0.000525304	0.000594195	0.000454451	0.00105965	0.00040303	0.000526553	0.000414477	0.000637727	0.000608327	0.000509221	0.000751628	0.000772269	UDP-N-acetylmuramate dehydrogenase	M
COG0815	7.82299e-06	0	9.32534e-06	2.45433e-05	8.30883e-06	2.19702e-05	1.68141e-05	2.41324e-05	1.07356e-05	8.82538e-06	1.09128e-05	6.4307e-05	1.32065e-05	1.57307e-05	2.12854e-05	1.69644e-05	3.33668e-05	2.24759e-05	2.23862e-05	6.33789e-05	2.47925e-05	2.39267e-05	1.38779e-05	4.13367e-05	3.47443e-05	2.85358e-05	1.85119e-05	5.2239e-06	6.17573e-06	1.6474e-05	1.62251e-05	9.30053e-06	4.4726e-06	1.83573e-05	1.55744e-05	1.95121e-05	2.46585e-05	4.58287e-06	2.83248e-06	Apolipoprotein N-acyltransferase	M
COG0823	0.000158422	0.000324751	0.000209985	0.000348399	0.000286723	0.000285088	0.000242975	0.000179895	0.000301465	0.000259327	0.000420388	0.000161707	0.000338405	0.000205794	0.000252507	0.000242913	0.000241326	0.000267988	0.000247924	0.000146441	0.000223963	0.000175612	0.000196161	0.000163338	0.000170352	0.000159299	0.000233653	0.000143686	6.39618e-05	0.000230426	0.000191597	0.000262897	0.000142562	0.000295917	0.000202273	0.000219419	0.000173807	0.000153304	0.000139673	Periplasmic component of the Tol biopolymer transport system	U
COG0825	0.000144307	1.29939e-05	8.40791e-05	3.61619e-05	8.33683e-05	7.93506e-05	7.80428e-05	0.000126645	2.2717e-05	8.92367e-05	6.58675e-05	0.000149508	2.18602e-05	0.000102073	9.56497e-05	7.84657e-05	9.50675e-05	8.86837e-05	0.000100983	0.000106158	6.80248e-05	8.03277e-05	0.00012205	8.56202e-05	0.000102869	0.000156373	4.73301e-05	0.000200104	0.000283407	9.72591e-05	5.26921e-05	7.86754e-05	0.000197122	4.36439e-05	5.90449e-05	5.20067e-05	7.96858e-05	0.000128899	0.000113186	Acetyl-CoA carboxylase alpha subunit	I
COG0826	0.000643571	0.000426429	0.000690619	0.000528757	0.000688883	0.000609722	0.000664698	0.000737533	0.000522251	0.000663818	0.00063047	0.000666028	0.000594451	0.00073875	0.000606384	0.000663818	0.000624013	0.000615263	0.000609963	0.000721755	0.000667227	0.00073057	0.00060447	0.000712753	0.000645274	0.000625123	0.000752828	0.000714236	0.000626488	0.000622869	0.00077295	0.000685437	0.000718344	0.000606028	0.000767146	0.000572107	0.000730336	0.000645849	0.000638737	Collagenase and related proteases	O
COG0827	0.00179727	0.000785207	0.000922387	0.000593812	0.000853884	0.00231658	0.000518872	0.00183609	0.000835765	0.00250698	0.000801408	0.00242221	0.00051467	0.00144542	0.00261465	0.000524005	0.00230659	0.00221139	0.00250039	0.00154316	0.00135238	0.00181752	0.00212736	0.00180094	0.00200645	0.00299948	0.000860282	0.00329458	0.00196859	0.00235428	0.000647166	0.00174157	0.00327794	0.0011482	0.00054996	0.0012212	0.00180179	0.00167104	0.00155825	Adenine-specific DNA methylase	L
COG0830	2.55601e-06	0	4.26144e-06	1.65292e-06	6.17417e-06	8.15519e-06	1.63627e-05	1.87691e-05	6.87019e-07	3.22516e-06	1.0528e-06	2.15595e-05	1.423e-06	3.9637e-06	1.28017e-05	1.6037e-05	2.66299e-05	1.15691e-05	1.30929e-05	4.24116e-05	7.47987e-06	6.01057e-06	6.40341e-06	1.10392e-05	9.00825e-06	2.88548e-05	4.4946e-06	2.14757e-05	1.53698e-05	8.87525e-06	4.668e-06	4.07277e-06	2.08455e-05	7.32449e-06	1.51295e-05	8.40073e-06	6.66766e-06	1.41349e-05	1.83184e-05	Urease accessory protein UreF	O
COG0833	0.000484457	0.000205472	0.000129336	0.000434602	0.000383795	0.000267152	0.000712037	0.00022557	0.000220708	0.00025341	0.000224073	0.000359446	0.000355151	0.00013609	0.000263764	0.000711453	0.000217923	0.000271868	0.000274322	0.000220552	0.000301816	0.000279588	0.000315203	0.000208226	0.000223799	0.000224222	0.000140073	0.000307299	0.000299072	0.000297312	0.000192777	0.00020693	0.00030782	0.000199328	0.0015441	0.000205474	0.000274747	0.000364273	0.000485173	Amino acid transporters	E
COG0834	0.000255323	4.76305e-05	0.000123906	5.55342e-05	0.000216674	0.000149293	0.000199291	0.000227383	3.18066e-05	0.000167996	0.000116023	0.0002182	5.09128e-05	0.00018129	0.000174294	0.000197733	0.000162285	0.000153932	0.000182236	0.000169052	0.000164197	0.000222252	0.000209385	0.000168325	0.000168726	0.000215685	0.000121951	0.00028796	0.000326929	0.000191507	9.5348e-05	0.000155308	0.000283904	7.73466e-05	0.000259718	0.0001388	0.000222815	0.000250315	0.000283046	ABC-type amino acid transport/signal transduction systems, periplasmic component/domain	ET
COG0835	0.000109585	2.18847e-06	4.46351e-05	1.69131e-06	2.26751e-06	2.82956e-05	2.11852e-05	5.56397e-05	3.533e-06	5.17714e-05	1.15999e-06	6.32169e-05	1.69449e-07	4.34727e-05	4.16695e-05	2.27466e-05	3.97556e-05	4.15216e-05	4.02859e-05	5.09198e-05	6.00064e-05	1.13584e-05	5.05407e-05	2.11565e-05	3.52434e-05	7.34504e-05	9.61793e-06	7.10027e-05	0.000163483	5.89516e-05	2.37838e-05	4.95382e-05	7.19526e-05	1.00437e-05	2.29986e-05	1.36868e-05	1.16013e-05	0.000104521	0.000100413	Chemotaxis signal transduction protein	NT
COG0837	1.00704e-07	0	1.22512e-06	1.42419e-05	1.87275e-07	7.10476e-07	1.03042e-05	1.72416e-07	5.46023e-06	8.41264e-07	2.15998e-06	0	8.27403e-06	2.81389e-06	2.47095e-07	1.01645e-05	4.4305e-07	2.46015e-07	3.02974e-07	2.23777e-06	6.1461e-07	1.09577e-06	1.98953e-07	1.6574e-06	2.04592e-06	4.9621e-07	1.46643e-06	5.33341e-08	2.23828e-07	4.91623e-07	3.02265e-07	5.16674e-07	7.58236e-08	2.44974e-06	1.31374e-05	3.19119e-07	1.0624e-06	0	0	Glucokinase	G
COG0838	7.19651e-05	0.000137857	0.000117177	0.000164997	0.000134194	0.000106735	9.54281e-05	7.13332e-05	9.72031e-05	0.000131487	0.000126786	6.33438e-05	0.000149631	7.51657e-05	9.11855e-05	9.39561e-05	8.6608e-05	0.000100616	8.8769e-05	6.03094e-05	8.33275e-05	8.66058e-05	7.91946e-05	7.96068e-05	8.61438e-05	5.59328e-05	0.000142252	4.23573e-05	1.41582e-05	8.58424e-05	0.00016165	0.000142809	4.4527e-05	0.000141077	7.79656e-05	9.7277e-05	8.92799e-05	6.74907e-05	6.38675e-05	NADH:ubiquinone oxidoreductase subunit 3 (chain A)	C
COG0840	0.000240801	3.60729e-07	8.30081e-05	1.66705e-06	1.69999e-05	8.80816e-05	7.37238e-05	9.3529e-05	1.32051e-06	0.000138775	3.5772e-06	0.000241865	1.40673e-06	7.62706e-05	0.000131687	7.35948e-05	8.83201e-05	0.000144549	0.000142166	4.39788e-05	0.000158234	5.23074e-05	0.000157204	8.86798e-05	0.000137212	0.000247679	2.7386e-05	0.000197383	0.000303688	0.000179711	4.49991e-05	0.000102873	0.000199006	4.20101e-05	8.26953e-05	2.41369e-05	5.1896e-05	0.000243374	0.000250602	Methyl-accepting chemotaxis protein	NT
COG0860	0.000168794	5.49736e-05	0.000137542	0.00010812	0.000130373	0.000109226	0.000210356	0.000136327	3.96502e-05	0.000109687	0.000157055	0.000117876	0.000142258	0.000118995	0.000132413	0.000209983	0.000116957	0.00013868	0.000143533	0.000124984	0.000189614	9.53435e-05	0.000140319	0.000115932	0.000105247	0.000129997	0.000212172	0.000193571	0.000117587	0.000125424	0.000267196	9.38468e-05	0.000193345	8.57675e-05	0.00034468	8.12202e-05	9.50223e-05	0.000251626	0.000297838	N-acetylmuramoyl-L-alanine amidase	M
COG1009	0.000256197	0.000507888	0.000523988	0.00060668	0.000517247	0.000410221	0.000392934	0.000312848	0.000468529	0.000465779	0.000474299	0.000295792	0.000551577	0.000360806	0.000347516	0.000394484	0.000344484	0.000383465	0.00034822	0.00028312	0.000319782	0.000409739	0.000347305	0.000368224	0.000397279	0.000238484	0.000565799	0.000163796	5.89098e-05	0.000341069	0.000628637	0.000477114	0.000163833	0.000607912	0.000267669	0.000415511	0.000408309	0.000262301	0.00022904	NADH:ubiquinone oxidoreductase subunit 5 (chain L)/Multisubunit Na+/H+ antiporter, MnhA subunit	CP
COG1011	3.02042e-06	4.68469e-06	8.85335e-06	4.6189e-06	2.02357e-05	1.60524e-06	1.55222e-05	1.03219e-05	2.12936e-05	1.0397e-05	2.23164e-05	2.83397e-06	2.3896e-05	8.27505e-06	2.18035e-06	1.62748e-05	1.91691e-06	1.6798e-06	1.58273e-06	7.79997e-06	5.58163e-06	2.69958e-05	2.39993e-06	4.90681e-06	5.09123e-06	4.327e-06	4.4938e-06	4.08333e-06	2.49989e-06	4.723e-06	1.61633e-06	4.89129e-06	4.29583e-06	2.7908e-06	4.71995e-06	2.7654e-05	2.65494e-05	3.24906e-06	4.71648e-06	Predicted hydrolase (HAD superfamily)	R
COG1012	3.4978e-07	3.61155e-08	5.78444e-06	4.82836e-07	1.10415e-06	2.68074e-06	5.05796e-06	3.45424e-06	9.7581e-07	3.49492e-06	9.21036e-07	1.32568e-06	1.78487e-08	1.35223e-05	3.24901e-06	4.92077e-06	5.07411e-06	3.33138e-06	2.97817e-06	5.1749e-06	5.70804e-06	6.94914e-06	3.74589e-06	6.04253e-06	5.73348e-06	1.36107e-06	9.14991e-06	6.30745e-06	5.53792e-06	2.06931e-06	5.32239e-06	2.23824e-06	5.75524e-06	2.13264e-06	5.47814e-06	5.11571e-06	6.31569e-06	1.61163e-06	1.70067e-06	NAD-dependent aldehyde dehydrogenases	C
COG1013	9.2825e-06	3.29979e-06	3.99225e-06	2.91401e-06	1.60026e-06	2.3249e-05	2.46349e-06	1.67166e-05	4.60878e-07	5.69475e-06	2.09238e-06	1.64672e-05	3.44657e-06	5.05243e-06	1.68939e-05	2.11971e-06	1.80144e-05	1.44254e-05	1.57828e-05	1.69494e-05	9.45843e-06	2.03673e-05	8.45759e-06	1.80489e-05	1.89234e-05	7.89374e-06	8.40065e-06	2.54539e-05	1.0508e-05	2.60776e-05	2.93542e-06	7.89654e-06	2.6102e-05	2.40251e-06	3.41074e-06	4.4245e-06	2.03088e-05	3.59364e-06	5.26462e-06	Pyruvate:ferredoxin oxidoreductase and related 2-oxoacid:ferredoxin oxidoreductases, beta subunit	C
COG1014	0.000108567	0.000119257	3.83534e-05	0.000104559	0.000113171	0.000114889	0.000114697	0.000125216	0.000107029	0.00012155	0.000129468	8.59404e-05	0.000129201	7.29094e-05	0.000114799	0.000115691	0.000120458	0.00012038	0.000111062	0.000105859	0.000134618	0.000155178	9.70292e-05	0.000111023	0.000115181	9.33422e-05	5.41212e-05	8.61432e-05	3.95015e-05	0.000105161	3.06841e-05	0.000113213	8.59156e-05	0.00014807	6.62711e-05	0.000153845	0.000154541	0.000105607	9.58293e-05	Pyruvate:ferredoxin oxidoreductase and related 2-oxoacid:ferredoxin oxidoreductases, gamma subunit	C
COG1018	1.16515e-05	1.83085e-06	0.000127603	0.000108401	2.15759e-05	2.89463e-05	8.04276e-05	1.88482e-05	5.10859e-05	4.72432e-05	2.05144e-05	1.40143e-05	6.44641e-05	8.17194e-05	2.51226e-05	8.148e-05	3.00735e-05	2.78167e-05	2.73934e-05	4.08915e-05	2.27653e-05	5.54839e-05	2.90806e-05	4.13214e-05	2.93866e-05	1.91578e-05	0.000151077	9.95023e-06	6.2064e-06	1.20694e-05	0.000159004	8.11335e-05	9.00848e-06	3.03246e-05	6.83538e-05	4.98111e-05	5.51688e-05	5.52131e-06	4.89434e-06	Flavodoxin reductases (ferredoxin-NADPH reductases) family 1	C
COG1020	0	0	0	0	1.49222e-05	1.26917e-06	0	2.04149e-07	3.50424e-07	6.66165e-08	3.10115e-06	5.22823e-07	0	5.83726e-08	1.51962e-06	0	9.05269e-07	1.20192e-06	1.41453e-06	2.42268e-07	4.37033e-06	0	0	1.46316e-07	1.13196e-06	1.87955e-08	5.73971e-07	2.42261e-07	1.31694e-07	3.65655e-07	3.51966e-08	0	3.06147e-07	8.52474e-08	0	5.51148e-07	0	0	0	Non-ribosomal peptide synthetase modules and related proteins	Q
COG1024	0	0	0	0	0	0	0	0	0	0	0	8.5815e-08	0	0	0	0	0	0	0	0	0	3.47063e-08	4.1546e-08	3.45738e-08	0	1.19915e-07	0	1.14491e-07	4.02962e-07	0	3.74257e-08	0	1.08512e-07	0	0	0	0	0	0	Enoyl-CoA hydratase/carnithine racemase	I
COG1028	0.000198568	0.000257965	7.37003e-05	0.000187997	0.000101586	0.000237886	0.000178606	0.000186268	0.000269817	0.000262115	0.00019299	0.000254002	0.000217224	0.000152197	0.000199872	0.000179511	0.000207029	0.000197381	0.000201656	0.000206529	0.000155517	0.000174214	0.000140727	0.00021479	0.000188267	0.000158385	0.000312162	0.000182306	0.000128278	0.000202407	6.31608e-05	0.000167236	0.000181474	0.000192843	0.000228538	0.000223971	0.000174238	0.000155657	0.00017057	Dehydrogenases with different specificities (related to short-chain alcohol dehydrogenases)	IQR
COG1032	0.000175721	8.86383e-06	0.000101133	3.26847e-05	0.000100202	0.000122552	9.96622e-05	0.000150295	3.44515e-05	0.000124448	8.83901e-05	0.000185843	6.69292e-05	0.000171324	0.000135365	9.7286e-05	0.000145052	0.000132962	0.000141344	0.000156152	0.000132463	0.000179328	0.000133848	0.000143921	0.000185636	0.00018763	9.62186e-05	0.000201019	0.000240339	0.000157698	8.85559e-05	0.000107724	0.000203332	7.40338e-05	0.000357111	0.000114894	0.000179533	0.000176114	0.000205711	Fe-S oxidoreductase	C
COG1033	4.1287e-06	0.00014689	2.77165e-06	6.90194e-06	0	1.14411e-05	3.95843e-06	5.85126e-06	1.64628e-08	3.18837e-06	9.26653e-06	1.32128e-06	1.76142e-05	3.93416e-06	1.26171e-05	3.98082e-06	1.45073e-05	1.34447e-05	1.18182e-05	3.55994e-06	3.79965e-06	6.70755e-06	7.09141e-07	6.45895e-06	6.58594e-06	4.34176e-06	2.0052e-06	6.96756e-07	3.25226e-06	4.17333e-07	9.30894e-07	3.79444e-06	7.4198e-07	1.35827e-05	5.15462e-08	4.87572e-06	6.37255e-06	6.62534e-08	1.38974e-08	Predicted exporters of the RND superfamily	R
COG1034	0	0	0	0	0	0	0	0	0	0	0	0	0	1.65519e-07	0	0	0	0	0	1.11231e-08	1.91462e-07	1.36667e-06	8.61057e-08	6.59232e-07	5.56208e-07	0	3.3312e-06	0	0	3.77013e-06	7.75663e-08	0	0	2.52683e-06	0	0	1.3862e-06	0	0	NADH dehydrogenase/NADH:ubiquinone oxidoreductase 75 kD subunit (chain G)	C
COG1038	1.3368e-06	0	2.95837e-06	3.37969e-06	8.27357e-06	7.70111e-06	1.38787e-06	4.1932e-06	0	3.64703e-06	2.19367e-06	3.58697e-06	1.0431e-06	3.75018e-06	5.47718e-06	1.45052e-06	5.21388e-06	5.01382e-06	5.30977e-06	3.35856e-06	3.60859e-06	4.39835e-05	3.2462e-07	7.64024e-06	1.21571e-06	7.58066e-06	1.23428e-06	4.54002e-06	3.30798e-06	5.14256e-06	6.71564e-07	5.7613e-06	3.97882e-06	8.24352e-06	7.33613e-08	7.87569e-06	4.28517e-05	4.74348e-06	5.29433e-06	Pyruvate carboxylase	C
COG1045	2.82792e-05	9.23792e-05	3.10682e-05	9.01626e-05	0.00011449	5.17208e-05	3.62886e-05	6.93697e-05	0.000117868	8.22842e-05	7.30488e-05	4.52718e-05	7.55763e-05	4.62661e-05	5.58946e-05	3.65786e-05	5.82816e-05	5.6794e-05	5.33015e-05	5.17014e-05	6.58617e-05	5.21196e-05	7.30587e-05	3.49174e-05	4.57971e-05	8.1352e-05	2.05181e-05	6.86662e-05	2.51183e-05	9.83195e-05	2.00626e-05	7.51394e-05	6.95136e-05	8.22817e-05	0.000154759	4.95635e-05	5.1658e-05	8.48505e-05	0.000111091	Serine acetyltransferase	E
COG1048	0.000183012	1.78694e-05	0.000120574	7.08878e-05	0.000211227	0.000109694	0.000232045	0.000155225	2.57446e-05	0.000125053	0.000122815	0.000158023	4.56521e-05	0.000125069	0.00014047	0.000230031	0.000143273	0.000135779	0.000149896	0.000126154	0.000142522	0.000136565	0.000208626	9.34358e-05	0.000127947	0.000192828	8.16787e-05	0.0002743	0.000280573	0.000129348	8.09991e-05	0.000107089	0.00027541	6.11732e-05	0.000304791	0.000113025	0.000140551	0.000241064	0.000260451	Aconitase A	C
COG1053	0.00030038	2.13026e-05	0.000174014	5.15143e-05	0.000242008	0.000295667	0.000122216	9.2433e-05	0.000168452	0.000281429	5.0174e-05	0.000222028	0.000144354	0.000224096	0.000293081	0.000121316	0.000264355	0.000259695	0.000279428	0.000126007	0.000251349	0.000179555	0.000281688	0.00021772	0.000212352	0.000261472	0.000181139	0.000282122	0.000134567	0.000333842	6.69522e-05	0.000311352	0.000282301	0.000162304	0.00011363	3.7214e-05	0.000180346	0.000174271	0.000151611	Succinate dehydrogenase/fumarate reductase, flavoprotein subunit	C
COG1061	0.000687212	0.000181688	0.000657047	0.000744843	0.000504977	0.000493398	0.000668524	0.00059145	0.00020773	0.000547288	0.000391387	0.000593036	0.000603453	0.000587286	0.000534225	0.000669608	0.000524543	0.00051339	0.000523577	0.000584061	0.000469102	0.000366795	0.000545425	0.00041171	0.00051422	0.000559552	0.0013862	0.000820909	0.000802158	0.000454162	0.000895616	0.000488423	0.00081785	0.000369557	0.00107472	0.000309917	0.000377158	0.000578568	0.000597488	DNA or RNA helicases of superfamily II	KL
COG1062	0.000115438	0.000161117	0.000132866	0.000222781	0.000192559	0.000157371	0.000201937	0.000119223	0.000254305	0.000172818	0.000186923	0.000112774	0.000170798	0.000123447	0.000158153	0.000202673	0.000153294	0.000147192	0.000147436	0.000114149	0.000130388	0.000131871	0.000194952	0.000112739	0.000105242	0.000121054	0.000243183	0.000182937	7.67024e-05	0.00013216	0.000237411	0.000134057	0.000182609	0.000155396	0.000335867	0.000147609	0.000134995	0.000175958	0.000187721	Zn-dependent alcohol dehydrogenases, class III	C
COG1069	8.54117e-05	3.28615e-05	5.5872e-05	9.07499e-05	0.000122555	0.000143584	0.000163346	0.000137756	7.19671e-05	9.55057e-05	8.03304e-05	0.00015354	8.68257e-05	0.000119033	0.000155392	0.000161631	0.00014761	0.000163184	0.000164479	0.000150314	0.00012024	0.000143115	8.4291e-05	0.000147731	0.000126462	0.000117214	7.86701e-05	0.000117436	9.44182e-05	0.000118933	6.05371e-05	8.10143e-05	0.000117566	8.76954e-05	0.000281274	0.000114553	0.000144087	0.000105567	0.000138464	Ribulose kinase	C
COG1070	7.82579e-06	6.25017e-06	1.2062e-05	3.82335e-05	1.31283e-05	1.478e-05	4.14934e-05	1.46002e-05	1.45377e-05	1.45429e-05	3.74337e-05	1.09506e-05	2.87808e-05	2.17388e-05	1.57724e-05	4.03959e-05	1.6964e-05	1.39625e-05	1.45212e-05	1.9561e-05	1.53222e-05	4.54641e-05	1.37744e-05	1.90513e-05	1.27051e-05	1.22807e-05	1.04816e-05	2.80428e-05	1.28797e-05	2.14858e-05	8.13709e-06	1.26216e-05	2.75524e-05	1.17323e-05	3.79798e-05	1.39302e-05	4.53721e-05	1.48518e-05	1.77024e-05	Sugar (pentulose and hexulose) kinases	G
COG1073	9.71075e-08	3.86768e-06	6.961e-08	1.62949e-06	4.22601e-07	6.96696e-07	1.49683e-07	7.45972e-08	5.1564e-07	4.08142e-08	1.29418e-06	9.29214e-06	1.54937e-05	2.87581e-08	8.17429e-07	1.09635e-07	7.33328e-07	6.92471e-07	3.9544e-07	1.32789e-07	2.02343e-06	2.53331e-08	9.69463e-08	0	5.08962e-07	1.90659e-06	1.65626e-07	1.06727e-07	6.62182e-07	4.3736e-08	1.13476e-06	1.23745e-07	9.55043e-08	2.64661e-08	3.08079e-08	2.86902e-07	2.12263e-08	6.84037e-07	1.03915e-06	Hydrolases of the alpha/beta superfamily	R
COG1079	5.99717e-05	4.70399e-05	5.97975e-05	5.38469e-05	0.000185212	8.47766e-05	9.9308e-05	9.91847e-05	3.96863e-05	7.06767e-05	3.22036e-05	0.000105159	3.64518e-05	0.000184848	8.70681e-05	9.98379e-05	0.000111581	7.64184e-05	9.08061e-05	0.000138486	0.000102961	0.000212499	7.95737e-05	0.000169928	0.000162138	9.58562e-05	7.66256e-05	9.92945e-05	7.00984e-05	0.000137876	3.12595e-05	9.02018e-05	0.000100742	6.0861e-05	6.61791e-05	6.06392e-05	0.000212042	5.86126e-05	6.50065e-05	Uncharacterized ABC-type transport system, permease component	R
COG1080	0.00069046	0.000208828	0.00044766	0.000331757	0.000425862	0.000504831	0.000556422	0.00066377	0.000233837	0.000582213	0.0003792	0.000687049	0.000298444	0.000579007	0.000572565	0.000553695	0.000591576	0.000533073	0.000580243	0.00066371	0.000597348	0.000572919	0.000630976	0.000576984	0.000602326	0.00075899	0.000459012	0.00084233	0.000977518	0.000621054	0.000450278	0.000512025	0.000845464	0.000369259	0.00064229	0.000426124	0.000576191	0.000706822	0.000705973	Phosphoenolpyruvate-protein kinase (PTS system EI component in bacteria)	G
COG1082	1.81694e-05	1.73346e-05	1.3003e-05	7.01947e-06	3.70018e-05	1.50239e-05	3.34096e-05	1.55994e-05	3.43218e-05	1.10189e-05	9.07668e-06	1.34433e-05	3.02165e-05	2.38683e-05	1.77867e-05	3.38395e-05	1.71559e-05	1.56228e-05	1.78257e-05	1.332e-05	1.42166e-05	3.85982e-05	1.83234e-05	1.43632e-05	1.66092e-05	2.56678e-05	2.29535e-05	2.73727e-05	2.09566e-05	1.46413e-05	2.88455e-05	1.63639e-05	2.61674e-05	1.44717e-05	0.000193047	3.36371e-05	3.88376e-05	4.31301e-05	8.43258e-05	Sugar phosphate isomerases/epimerases	G
COG1083	3.85431e-05	4.62122e-05	7.16435e-05	7.27568e-05	0.000159688	8.94348e-05	3.74418e-05	8.39609e-05	9.0943e-05	8.29707e-05	9.58907e-05	8.43815e-05	8.19898e-05	4.65152e-05	8.82736e-05	3.87212e-05	7.95287e-05	9.85462e-05	9.58915e-05	7.46843e-05	7.6354e-05	8.32082e-05	5.06601e-05	8.54225e-05	9.40606e-05	8.87489e-05	3.20597e-05	4.99561e-05	4.44128e-05	6.2272e-05	1.78552e-05	3.71526e-05	5.04631e-05	4.40295e-05	6.65399e-05	0.000104736	8.31089e-05	9.61983e-05	9.99493e-05	CMP-N-acetylneuraminic acid synthetase	M
COG1091	0.000268031	0.000272467	0.000244232	0.000272764	0.000299039	0.000287121	0.000222712	0.000224775	0.000333067	0.000290541	0.00033759	0.000249795	0.00030074	0.000231837	0.000246808	0.000220467	0.000245613	0.000261116	0.000250846	0.000177673	0.000265299	0.000238946	0.000255784	0.00023128	0.000212782	0.000238892	0.000262383	0.000260371	0.000277159	0.000254392	0.000426603	0.000253279	0.000256798	0.000291636	0.000349815	0.000242917	0.000238084	0.000280524	0.000263293	dTDP-4-dehydrorhamnose reductase	M
COG1100	5.57096e-06	7.58273e-05	5.15453e-06	3.61163e-05	5.72266e-06	1.68316e-05	3.70906e-06	1.08696e-06	8.91069e-05	4.64551e-05	2.84202e-06	8.71265e-06	1.08059e-05	4.97409e-06	1.74721e-05	3.65439e-06	1.84113e-05	1.88665e-05	1.83134e-05	2.4433e-06	3.89737e-05	1.99908e-05	2.69928e-07	6.77126e-06	6.8961e-06	3.63558e-06	5.25008e-07	3.74868e-05	1.07366e-06	5.19637e-05	3.31455e-06	7.44938e-05	3.6612e-05	7.03342e-05	4.07015e-07	1.0277e-05	1.96562e-05	1.4082e-06	1.28862e-06	GTPase SAR1 and related small G proteins	R
COG1104	0.000408055	4.3959e-05	0.000239315	7.00987e-05	0.000186639	0.000297051	0.000229598	0.000426703	5.75339e-05	0.000313444	0.000138418	0.000468006	7.05958e-05	0.000383297	0.000343207	0.000235007	0.000349483	0.000314489	0.000346088	0.00046848	0.000358848	0.00035239	0.000385662	0.000412603	0.000371047	0.0004648	0.000205967	0.000582144	0.00063325	0.000399243	0.000148483	0.000251887	0.000575942	0.000186757	0.000199443	0.000227635	0.000353804	0.000426937	0.000410135	Cysteine sulfinate desulfinase/cysteine desulfurase and related enzymes	E
COG1115	0.00070459	0.000198844	0.000640523	0.000280757	0.000487338	0.00052369	0.000624085	0.000515301	0.000304956	0.000583246	0.000424901	0.000691159	0.000248066	0.000741039	0.00059934	0.000622883	0.000564024	0.000560934	0.000610585	0.000488114	0.000482315	0.000475081	0.000685026	0.000482832	0.000743045	0.00069573	0.000672085	0.000869112	0.000925647	0.000635619	0.000668353	0.000564151	0.000874918	0.000361261	0.000675334	0.000406355	0.000474904	0.000662704	0.000675363	Na+/alanine symporter	E
COG1126	1.75644e-06	5.51089e-06	3.48579e-07	1.30471e-06	3.61789e-06	1.03378e-06	2.35703e-06	1.89505e-06	1.63514e-05	2.65071e-06	4.54844e-06	6.84599e-06	1.70976e-06	1.2399e-06	1.06702e-06	1.99126e-06	6.6025e-07	1.26573e-06	9.82019e-07	2.05322e-06	4.07771e-06	3.18917e-06	3.49017e-07	1.57294e-06	4.41663e-06	1.46863e-06	5.80125e-07	1.66248e-06	1.77607e-06	1.9958e-06	1.14388e-06	2.07827e-06	1.83689e-06	1.89402e-06	1.31114e-05	1.51346e-06	3.4395e-06	1.09577e-06	1.60669e-06	ABC-type polar amino acid transport system, ATPase component	E
COG1129	0.00039634	0.000256459	0.000288512	0.000363026	0.000688344	0.000391866	0.000623368	0.000427625	0.000227337	0.000356135	0.000221956	0.000528467	0.000306214	0.000585132	0.00044885	0.000621337	0.000452633	0.000415709	0.000475416	0.000451916	0.000456841	0.000551367	0.000485658	0.000583407	0.000541075	0.000542238	0.000335502	0.000686285	0.000732951	0.0005022	0.000214222	0.000297965	0.000690451	0.000232634	0.000627868	0.000333007	0.000553281	0.000387899	0.000411059	ABC-type sugar transport system, ATPase component	G
COG1132	0	4.94308e-08	0	0	0	0	0	0	0	0	0	0	0	0	0	0	0	0	5.04894e-08	0	0	4.77605e-07	0	7.13323e-07	0	0	4.53977e-08	3.03573e-07	6.05958e-07	4.20793e-08	0	4.86048e-08	4.1103e-07	2.8327e-07	0	1.21859e-07	7.12238e-07	0	0	ABC-type multidrug transport system, ATPase and permease components	V
COG1143	1.38513e-05	3.12459e-06	6.6178e-06	6.70293e-08	2.88226e-06	2.95438e-05	6.65956e-07	8.7533e-06	1.36965e-06	2.20565e-05	4.43022e-08	1.5132e-05	0	1.47651e-05	2.8341e-05	5.42834e-07	2.38282e-05	2.2154e-05	2.40508e-05	7.55517e-06	6.48475e-06	5.19823e-06	5.34337e-06	1.47642e-05	1.26549e-05	1.78006e-05	8.61323e-06	3.38763e-05	7.23244e-06	1.31177e-05	3.45755e-06	1.57183e-05	3.21938e-05	1.11667e-05	4.25699e-06	3.43926e-06	4.89913e-06	1.5533e-05	1.09524e-05	Formate hydrogenlyase subunit 6/NADH:ubiquinone oxidoreductase 23 kD subunit (chain I)	C
COG1145	4.29643e-06	0	1.13411e-05	2.38072e-06	3.6428e-06	1.8967e-05	1.10676e-05	2.58338e-05	5.35633e-07	1.19685e-05	7.76602e-06	2.41518e-05	4.35663e-06	3.32253e-05	2.02237e-05	1.11754e-05	2.78505e-05	2.41883e-05	2.35275e-05	3.23697e-05	2.46313e-05	2.81827e-05	1.06375e-05	4.01209e-05	2.10189e-05	2.37923e-05	1.54669e-05	2.1925e-05	2.83322e-05	1.47853e-05	7.37093e-06	7.35875e-06	2.21929e-05	1.17642e-05	2.07978e-05	4.44962e-05	2.84877e-05	1.42867e-05	1.47277e-05	Ferredoxin	C
COG1148	9.0534e-06	4.9219e-06	2.78014e-05	3.32146e-05	1.41037e-05	5.29137e-05	2.97344e-05	5.6309e-05	1.73971e-05	2.79943e-05	1.6854e-05	4.36347e-05	1.51446e-05	6.94513e-05	5.33783e-05	3.01862e-05	6.12144e-05	5.64329e-05	6.31547e-05	6.92714e-05	6.23061e-05	7.83075e-05	2.07081e-05	7.30758e-05	6.81817e-05	3.84501e-05	4.22051e-05	3.64145e-05	4.61126e-05	2.86664e-05	1.38618e-05	2.48492e-05	3.55568e-05	2.92553e-05	2.58433e-05	7.67585e-05	7.90121e-05	2.46469e-05	2.72047e-05	Heterodisulfide reductase, subunit A and related polyferredoxins	C
COG1171	0.000697386	0.000324614	0.000692593	0.000603083	0.000706438	0.000609705	0.000712013	0.000605369	0.000445389	0.000703143	0.000565052	0.000749344	0.000631477	0.000670215	0.000617776	0.000716826	0.0005777	0.000614529	0.000613895	0.000564292	0.000589577	0.000651587	0.000698396	0.000546432	0.000654963	0.000719156	0.000624559	0.000725016	0.000726448	0.000675293	0.000698552	0.000688589	0.000729143	0.000538728	0.0010579	0.000567235	0.000648748	0.000684939	0.000703068	Threonine dehydratase	E
COG1172	0.00012493	7.88088e-05	6.17499e-05	0.000138633	0.000167516	7.40324e-05	0.000189034	7.63696e-05	7.59455e-05	8.95938e-05	9.90171e-05	9.7663e-05	0.000137249	0.000134987	9.73186e-05	0.000187617	9.11275e-05	0.000107216	0.000111219	9.21301e-05	0.000113854	0.000100473	0.000105151	0.000107783	9.15827e-05	0.000143345	8.28366e-05	0.000139406	0.000355844	8.14036e-05	5.76039e-05	3.91278e-05	0.000139286	5.78443e-05	0.000276895	9.09867e-05	0.000100118	0.000145298	0.000145858	Ribose/xylose/arabinose/galactoside ABC-type transport systems, permease components	G
COG1177	0.000361854	0.000126797	0.000221705	0.000331461	0.000399369	0.000298129	0.000348771	0.000290009	0.000150654	0.000309114	0.000306597	0.000316459	0.000271555	0.000337939	0.00029825	0.000348218	0.000276436	0.000308122	0.000305075	0.000257188	0.00030731	0.000358928	0.000348454	0.000296439	0.000408661	0.000340313	0.000311209	0.000299895	0.000424227	0.000365172	0.00029597	0.000255223	0.000304968	0.000300748	0.000371007	0.000234423	0.000355896	0.000328343	0.000320585	ABC-type spermidine/putrescine transport system, permease component II	E
COG1178	2.74257e-05	3.43293e-05	2.26709e-05	4.25633e-05	9.69776e-05	4.3423e-05	5.0575e-05	2.56157e-05	2.05736e-05	2.33761e-05	1.48584e-05	6.19462e-05	2.44155e-05	7.18511e-05	4.406e-05	5.04672e-05	3.96484e-05	3.50164e-05	4.07108e-05	3.70132e-05	3.84218e-05	3.85278e-05	3.32426e-05	4.98489e-05	9.99725e-05	3.41818e-05	3.11635e-05	4.26733e-05	1.6572e-05	6.38161e-05	1.7133e-05	5.72687e-05	4.32646e-05	3.57716e-05	3.37287e-05	2.06693e-05	3.81594e-05	2.00563e-05	2.04865e-05	ABC-type Fe3+ transport system, permease component	P
COG1181	0.000260013	0.000177832	0.000264426	0.000223094	0.000300501	0.000235245	0.000285382	0.000343179	0.000208696	0.000286979	0.0002496	0.000278597	0.000228822	0.000299183	0.000239305	0.000285686	0.000241185	0.000232238	0.000237499	0.000315842	0.000304169	0.000367969	0.000265497	0.000300622	0.000278149	0.000271175	0.000310252	0.000283017	0.00029114	0.000288778	0.00032117	0.000291918	0.000282652	0.000240869	0.000333055	0.000238993	0.000370323	0.000264112	0.000256785	D-alanine-D-alanine ligase and related ATP-grasp enzymes	M
COG1186	0	0	0	0	0	0	8.19584e-07	3.24967e-07	0	0	4.45674e-07	0	0	0	0	8.00398e-07	0	0	0	0	0	1.45098e-06	0	1.2858e-07	3.10052e-07	0	2.54752e-06	0	0	3.133e-06	0	0	0	2.24743e-06	0	0	1.42213e-06	0	0	Protein chain release factor B	J
COG1190	0.000441769	0.000228653	0.000446696	0.000276222	0.000353942	0.000411609	0.000392816	0.000487193	0.000247678	0.00040348	0.000325498	0.000545806	0.000299705	0.000518758	0.00044919	0.000386772	0.000445087	0.000445223	0.000456745	0.00050702	0.000474269	0.000469287	0.000461982	0.000431076	0.000455504	0.000495274	0.000390952	0.000565628	0.000557662	0.000433774	0.000370639	0.000483205	0.000558649	0.000321013	0.000599015	0.000349781	0.000466209	0.00044668	0.000462772	Lysyl-tRNA synthetase (class II)	J
COG1195	0.00029759	0.00019157	0.000277193	0.000228106	0.000322508	0.000290857	0.000312423	0.000337067	0.000169979	0.000305159	0.000271903	0.000350387	0.000232228	0.000309373	0.00031168	0.000313089	0.000315729	0.00030066	0.00031069	0.00038032	0.000340898	0.000341639	0.000329159	0.000340171	0.000310638	0.000329509	0.00032078	0.000359464	0.000428495	0.000321044	0.00032943	0.000324533	0.000357642	0.000252369	0.000439426	0.00029364	0.000342521	0.00033414	0.000353782	Recombinational DNA repair ATPase (RecF pathway)	L
COG1197	8.8159e-05	0.000166725	0.000154159	0.000165915	0.000150645	0.000144688	0.000134542	0.000103213	0.000138707	0.000184253	0.000159386	0.000118639	0.000178528	0.000124489	0.000127587	0.000133789	0.000124739	0.000140882	0.000125026	9.3202e-05	0.000110933	0.00012727	0.000114316	0.000118206	0.000115693	8.49682e-05	0.000196353	0.000102032	3.68798e-05	0.000145624	0.000214071	0.00019152	0.000102266	0.000172293	9.86227e-05	0.000147112	0.000126614	9.89711e-05	9.46007e-05	Transcription-repair coupling factor (superfamily II helicase)	LK
COG1201	3.97202e-05	3.78098e-05	3.71983e-05	3.05716e-05	3.74016e-05	2.48988e-05	5.28275e-05	4.89446e-05	4.91317e-05	4.57193e-05	2.5584e-05	3.99343e-05	2.34289e-05	6.33173e-05	2.915e-05	5.37355e-05	4.24689e-05	2.21896e-05	2.86318e-05	0.000117325	5.56328e-05	0.000123607	3.33901e-05	7.19717e-05	6.11844e-05	6.46216e-05	5.75982e-05	5.22165e-05	2.46958e-05	7.00486e-05	3.82422e-05	0.000122064	5.24787e-05	3.68443e-05	0.000197758	3.60922e-05	0.000123998	4.46545e-05	6.32028e-05	Lhr-like helicases	R
COG1203	7.75049e-06	1.88071e-05	6.09599e-05	2.57646e-05	4.05609e-05	2.91614e-05	3.21502e-05	2.15263e-05	3.64488e-05	4.10259e-05	8.617e-06	2.63287e-05	1.51227e-05	4.30156e-05	3.10818e-05	3.26955e-05	3.04166e-05	2.46608e-05	2.69638e-05	2.56854e-05	2.11941e-05	3.19746e-05	3.93566e-05	2.92614e-05	2.65517e-05	4.87942e-05	0.000173888	7.16273e-05	3.62011e-05	3.70214e-05	1.3309e-05	2.28791e-05	7.20653e-05	9.42087e-06	5.01916e-05	1.93233e-05	3.15441e-05	2.84018e-05	3.13239e-05	Predicted helicases	R
COG1204	0.000685594	0.000862443	0.000772323	0.000802081	0.00103634	0.000870053	0.000820104	0.000722938	0.000830788	0.000815819	0.000964049	0.000587002	0.000842282	0.000657416	0.000782134	0.00081929	0.000775092	0.000828363	0.000755542	0.000694204	0.000753126	0.00075185	0.000706758	0.000738303	0.000719458	0.000635624	0.00105721	0.000587084	0.000454614	0.000838129	0.00114939	0.000953582	0.000585551	0.000895554	0.000621632	0.000789964	0.000757919	0.000701048	0.000664148	Superfamily II helicase	R
COG1208	0.000174053	0.000400028	0.000175076	0.000205551	0.00031086	0.000211196	0.000184599	0.000141439	0.000321855	0.000209157	0.000234276	0.000136358	0.000305649	0.00013261	0.000195401	0.00018228	0.000168523	0.000205549	0.000190103	0.000120773	0.000178209	0.000162946	0.000200971	0.000147283	0.00018669	0.000150298	0.00021568	0.000162769	9.11704e-05	0.000195022	0.000184603	0.000254939	0.000160304	0.000175973	0.000149683	0.000186251	0.000164989	0.000233323	0.000214715	Nucleoside-diphosphate-sugar pyrophosphorylase involved in lipopolysaccharide biosynthesis/translation initiation factor 2B, gamma/epsilon subunits (eIF-2Bgamma/eIF-2Bepsilon)	MJ
COG1211	0.00032224	0.000203348	0.000441626	0.000245251	0.000355264	0.000347655	0.000308388	0.000276546	0.000229828	0.000328491	0.000249838	0.000324616	0.000252031	0.00041135	0.000374148	0.00030477	0.000353904	0.000383815	0.000396547	0.00028557	0.000331566	0.000299811	0.00034618	0.000301762	0.000301423	0.000365714	0.000683864	0.00037127	0.000325935	0.000317603	0.000577983	0.000411437	0.000368455	0.00026408	0.00033423	0.000274464	0.000300731	0.000327483	0.000320443	4-diphosphocytidyl-2-methyl-D-erithritol synthase	I
COG1213	0	0	0	7.02392e-08	1.75343e-06	0	0	1.16084e-07	0	0	0	0	0	3.58476e-07	0	0	0	0	0	6.888e-08	0	0	0	0	0	0	7.06456e-08	0	0	0	0	0	0	0	3.94074e-06	0	0	0	0	Predicted sugar nucleotidyltransferases	M
COG1215	0.000119435	0.000171674	2.84676e-05	0.000161907	0.000171673	0.000209326	0.000179609	0.000115888	0.000266716	0.000155539	0.00018997	0.00012159	0.000188555	5.74497e-05	0.000182168	0.000177501	0.000166157	0.000194565	0.00017559	9.2952e-05	0.000125803	0.000166035	0.000121682	0.000123947	0.000144049	0.000107011	5.18012e-05	6.75188e-05	2.83435e-05	0.000112323	3.84779e-05	0.000122577	6.73542e-05	0.0001828	0.000206312	0.000184031	0.000166052	0.000109438	0.000117557	Glycosyltransferases, probably involved in cell wall biogenesis	M
COG1221	0.000169769	0.000216661	0.000142233	0.000129163	0.000285008	0.000162713	0.000498821	0.00011726	0.000124796	0.000205925	0.000442058	0.000205904	0.000171622	0.00015596	0.000189501	0.000497738	0.000187503	0.000159241	0.000191476	0.000105537	0.000129367	0.000156582	0.000261747	0.000110381	0.000112177	0.000160391	6.38521e-05	0.000455498	0.000348131	0.000172603	0.0001668	0.00011139	0.000451577	7.39399e-05	0.00152534	0.000142324	0.000155485	0.000442867	0.000666018	Transcriptional regulators containing an AAA-type ATPase domain and a DNA-binding domain	KT
COG1222	0.000594644	0.000253353	0.000450525	0.000355633	0.000426423	0.000406654	0.000513699	0.000599175	0.000289101	0.000586722	0.000342281	0.000565219	0.000287812	0.000665425	0.000444589	0.000509307	0.000448068	0.000421742	0.000453352	0.000572365	0.000554505	0.000590288	0.000615381	0.000575814	0.000497085	0.000600744	0.000490971	0.000722111	0.000855943	0.000579115	0.000596361	0.000539493	0.000727309	0.000374502	0.000473417	0.000383416	0.000592725	0.000614858	0.000602286	ATP-dependent 26S proteasome regulatory subunit	O
COG1226	0.000315016	0.000543283	0.000372546	0.000406069	0.00032397	0.000369891	0.000437797	0.00025147	0.000477047	0.000382384	0.000437812	0.000275246	0.000414559	0.000359467	0.000343668	0.000439516	0.000331561	0.00035473	0.000341078	0.000256372	0.00027329	0.000307278	0.000272688	0.000266224	0.000244658	0.000239905	0.000462514	0.000255664	0.000117527	0.000245246	0.000463548	0.000343353	0.000257383	0.000420986	0.000462157	0.00036845	0.000306332	0.000289892	0.000318587	Kef-type K+ transport systems, predicted NAD-binding component	P
COG1228	1.7708e-05	2.61965e-05	2.54911e-05	8.53662e-06	3.32284e-05	3.29405e-05	1.99469e-05	4.68849e-05	7.95337e-06	5.50186e-05	4.50626e-05	6.09565e-05	5.88108e-06	8.01264e-05	3.53381e-05	2.00784e-05	3.83862e-05	3.0741e-05	3.56059e-05	3.96589e-05	3.10605e-05	5.27297e-05	7.08283e-05	4.84246e-05	4.53554e-05	0.000104216	3.0615e-05	7.97629e-05	0.000144913	4.80735e-05	2.03143e-05	4.22525e-05	8.09165e-05	1.93714e-05	2.36207e-05	3.71915e-05	5.24143e-05	6.40197e-05	5.57477e-05	Imidazolonepropionase and related amidohydrolases	Q
COG1231	2.41774e-05	9.52681e-05	8.09986e-06	5.47663e-05	9.68847e-05	3.15228e-05	3.86977e-05	1.26587e-05	0.000501316	2.6475e-05	6.07335e-05	7.20366e-05	9.59174e-05	1.65366e-05	3.21664e-05	3.93389e-05	3.75887e-05	3.32441e-05	3.11124e-05	2.46804e-05	2.3532e-05	2.16443e-05	4.36609e-05	1.0706e-05	2.40792e-05	2.23769e-05	2.00342e-05	1.24732e-05	1.26216e-05	2.63714e-05	2.21942e-05	1.24207e-05	1.26435e-05	6.2663e-05	8.33097e-06	5.4143e-05	2.13655e-05	1.31416e-05	1.17101e-05	Monoamine oxidase	E
COG1232	0.000660802	0.000637293	0.000419103	0.000597853	0.000936231	0.00071103	0.000667729	0.000545915	0.000668275	0.000603179	0.000626952	0.000530513	0.000733977	0.000343087	0.000680863	0.000667749	0.000633718	0.000691954	0.000643679	0.000543591	0.000729576	0.000484387	0.00066318	0.000443147	0.0004402	0.000563025	0.000457857	0.000506121	0.0004078	0.000498281	0.000351381	0.000590159	0.000505919	0.000658008	0.000501252	0.000570363	0.000484236	0.000571916	0.000566611	Protoporphyrinogen oxidase	H
COG1234	9.94632e-05	0.000106491	7.82799e-05	3.51643e-05	3.5064e-05	0.000116509	4.21002e-05	6.41822e-05	0.000114275	7.3194e-05	3.82364e-05	9.31809e-05	4.93319e-05	6.98225e-05	0.000113518	4.19416e-05	9.96692e-05	0.000127961	0.000117589	5.48442e-05	4.83471e-05	5.14597e-05	5.18003e-05	5.85822e-05	9.68462e-05	9.59796e-05	4.30623e-05	5.81256e-05	0.000163531	6.29593e-05	2.52904e-05	0.000108443	5.67726e-05	7.05526e-05	2.67379e-05	7.99771e-05	5.11134e-05	6.22241e-05	5.29623e-05	Metal-dependent hydrolases of the beta-lactamase superfamily III	R
COG1235	6.24952e-05	0.000125696	0.000122042	0.000133044	0.000116531	0.000114033	8.67715e-05	8.28562e-05	0.000131624	0.000134722	0.000133309	6.04649e-05	0.000129946	8.13427e-05	9.50474e-05	8.5025e-05	9.48643e-05	0.000107634	9.39026e-05	7.98052e-05	9.3494e-05	9.07509e-05	8.98902e-05	8.25353e-05	8.92234e-05	6.07904e-05	0.000159564	4.21888e-05	1.29429e-05	8.60105e-05	0.000180487	0.000127244	4.35108e-05	0.000137468	6.56209e-05	0.000113262	9.12015e-05	6.77576e-05	5.5144e-05	Metal-dependent hydrolases of the beta-lactamase superfamily I	R
COG1236	6.17578e-06	1.20461e-06	3.00882e-06	1.96752e-06	4.28419e-06	1.29341e-05	1.05782e-05	8.51497e-06	6.45542e-07	5.91441e-06	3.32078e-06	9.46927e-06	5.25582e-06	6.25532e-06	1.40094e-05	1.03331e-05	1.21381e-05	1.00042e-05	1.21296e-05	6.71229e-06	4.12813e-06	6.10169e-06	8.22361e-06	9.34914e-06	1.32931e-05	8.22053e-06	7.09404e-06	1.65689e-05	9.89976e-06	9.42671e-06	3.27483e-06	1.00992e-05	1.70961e-05	7.04419e-06	4.30913e-06	3.73458e-06	6.33213e-06	7.90734e-06	8.59036e-06	Predicted exonuclease of the beta-lactamase fold involved in RNA processing	J
COG1238	3.95975e-06	0	1.19546e-05	1.69822e-05	5.60763e-06	1.88165e-06	1.23509e-05	3.79507e-07	7.30651e-06	2.63405e-07	2.08422e-06	1.07949e-05	1.04106e-05	1.11911e-05	1.84998e-06	1.32737e-05	1.11757e-06	2.79076e-06	2.58709e-06	1.67484e-06	8.42712e-07	4.34502e-06	2.64475e-06	2.9454e-06	1.22159e-07	1.7665e-06	2.48683e-06	1.50045e-06	2.09715e-07	2.52888e-06	4.248e-06	1.21384e-06	1.3314e-06	3.08828e-06	8.61052e-06	2.76539e-07	4.15317e-06	9.4918e-07	8.79532e-07	Predicted membrane protein	S
COG1239	1.08671e-05	6.19065e-06	4.74985e-06	1.91565e-05	1.49037e-05	1.53924e-05	1.53737e-05	2.3612e-05	4.52532e-05	1.38009e-05	2.23324e-05	1.75398e-05	3.22353e-05	1.23329e-05	1.6212e-05	1.57944e-05	2.63221e-05	1.26317e-05	1.38761e-05	4.51812e-05	1.83532e-05	6.60906e-05	5.56354e-06	2.19766e-05	3.56893e-05	3.03944e-05	2.45545e-05	4.21408e-06	9.48062e-06	2.156e-05	1.05803e-05	2.55376e-05	3.69817e-06	2.01644e-05	8.49161e-06	3.67995e-05	6.56767e-05	2.06221e-06	1.88623e-06	Mg-chelatase subunit ChlI	H
COG1240	1.41822e-05	1.46078e-07	1.05562e-05	1.14514e-05	7.98917e-06	3.44067e-06	9.78035e-06	3.05653e-05	1.53601e-05	2.05569e-05	5.09964e-06	9.07482e-06	1.50183e-05	1.12174e-05	4.50868e-06	9.67279e-06	5.66777e-06	3.71319e-06	3.17734e-06	1.99506e-05	8.62462e-06	1.36566e-05	6.63847e-06	1.53142e-05	3.06322e-05	7.11483e-06	3.31369e-05	2.93424e-06	9.72703e-06	2.16032e-05	1.68245e-05	1.70187e-05	3.11718e-06	1.15706e-05	1.46205e-05	1.31211e-05	1.27101e-05	1.14147e-06	2.26954e-06	Mg-chelatase subunit ChlD	H
COG1242	0.000244995	0.000154815	0.000204249	0.000194027	0.000214795	0.000172461	0.000238639	0.000241311	0.000151721	0.000226155	0.000211485	0.000218444	0.000217669	0.000207843	0.000179396	0.000233824	0.000192006	0.000187721	0.000181573	0.000229992	0.000236021	0.000213626	0.000203385	0.000212076	0.000188736	0.000234159	0.000236435	0.0001908	0.000240732	0.000199194	0.000233707	0.000227788	0.000191731	0.000200952	0.000261312	0.000208887	0.000212113	0.000224932	0.000221905	Predicted Fe-S oxidoreductase	R
COG1246	8.49396e-06	4.52041e-06	4.80256e-06	2.54142e-05	1.07389e-05	1.67048e-05	1.59134e-05	1.29238e-05	1.15237e-05	9.80789e-06	7.4673e-06	1.3409e-05	1.51327e-05	5.91045e-06	1.21033e-05	1.60347e-05	1.4408e-05	1.40882e-05	1.44093e-05	2.25055e-05	1.4156e-05	1.25313e-05	3.29808e-06	1.91954e-05	2.81013e-05	7.36292e-06	2.01157e-05	2.02092e-06	2.54172e-06	8.64784e-06	1.05867e-05	8.89595e-06	2.41041e-06	1.35357e-05	9.10892e-05	2.5163e-05	1.28412e-05	1.36733e-05	2.50968e-05	N-acetylglutamate synthase and related acetyltransferases	E
COG1247	0.00013551	6.51233e-05	4.02359e-05	0.000147931	0.000205485	9.33519e-05	0.000159329	0.000124692	5.14009e-05	0.000131982	0.000142635	9.63066e-05	0.000172752	8.30583e-05	0.000100596	0.000158984	9.29157e-05	0.000101718	0.00010559	9.02487e-05	8.54708e-05	9.77225e-05	0.000124722	0.000113908	9.66901e-05	0.000120421	5.52222e-05	0.000132549	7.29547e-05	0.000138724	5.19209e-05	0.000109027	0.000132609	0.000136958	0.000261772	0.000121659	9.93507e-05	0.00015579	0.000173436	Sortase and related acyltransferases	M
COG1251	7.82119e-07	1.26027e-05	2.77542e-06	2.30925e-05	1.94236e-05	3.82876e-06	3.48979e-05	8.19528e-06	1.3908e-05	7.00459e-06	2.7127e-05	2.60507e-06	3.34713e-05	5.98114e-06	4.7197e-06	3.72639e-05	6.77763e-06	4.85829e-06	4.76382e-06	8.20671e-06	7.80598e-06	1.1059e-05	5.10456e-06	9.8495e-06	6.96586e-06	3.51695e-06	4.92134e-06	1.50332e-05	6.3934e-06	9.03531e-06	1.42004e-06	1.31757e-05	1.54258e-05	5.0132e-06	3.91709e-05	9.29551e-06	1.05204e-05	4.45052e-06	5.99922e-06	NAD(P)H-nitrite reductase	C
COG1270	0.000200707	5.745e-05	8.75211e-05	0.000120533	0.000172914	0.000183886	0.00015146	0.000162003	5.24567e-05	0.000188377	0.000154148	0.000180802	0.000144047	0.000131466	0.000185617	0.000154036	0.000173833	0.000183232	0.000187969	0.00013745	0.000161068	0.000149084	0.000159259	0.000151391	0.000200944	0.000228255	7.0377e-05	0.000210633	0.000222188	0.000202793	7.0827e-05	0.000145256	0.000209744	0.000170733	0.000302742	0.000117857	0.00014861	0.000219305	0.000231972	Cobalamin biosynthesis protein CobD/CbiB	H
COG1272	0.000215476	0.000175994	0.000251595	0.000126656	0.000231797	0.000173765	0.000230294	0.000218463	0.000171801	0.000186947	0.00021714	0.000200333	0.000188693	0.000205331	0.000174784	0.000228361	0.000178234	0.00017916	0.000177117	0.000211236	0.000227733	0.00016706	0.000163825	0.000170136	0.000164899	0.000146697	0.000266831	0.000174276	0.000313507	0.000149079	0.000287507	0.000204451	0.00017315	0.000180029	0.000266007	0.000177267	0.000170256	0.000260208	0.000257522	Predicted membrane protein, hemolysin III homolog	R
COG1276	9.36174e-08	0	4.02407e-08	1.32079e-05	0	3.38693e-07	1.34598e-05	8.47961e-08	5.28387e-06	1.27796e-07	2.02068e-06	4.42345e-08	6.90025e-06	1.28067e-07	2.64238e-07	1.27481e-05	3.00637e-07	3.38294e-07	1.34375e-07	1.58779e-06	9.97207e-08	1.04153e-06	0	1.31096e-06	1.42074e-07	9.74091e-07	1.51182e-06	1.15319e-07	5.19281e-08	2.65855e-07	3.83841e-07	1.62016e-07	1.64374e-07	2.66151e-06	1.65682e-05	3.33908e-08	9.67746e-07	4.28165e-08	3.57298e-08	Putative copper export protein	P
COG1277	0.000175212	0.000362187	0.000134366	5.50451e-05	0.000102174	0.000262438	0.000149046	0.000234741	0.000185003	0.000149146	0.000271594	0.000269668	0.000141058	0.000144684	0.000271867	0.000147192	0.000299501	0.000289685	0.000288139	0.000244051	0.000181195	0.000217212	0.000125136	0.000258987	0.000164687	0.000274624	9.89062e-05	0.000221812	0.000289165	0.000153244	6.36558e-05	0.000130723	0.000223239	0.000150697	9.24265e-05	0.000185502	0.00022174	0.000266942	0.000265879	ABC-type transport system involved in multi-copper enzyme maturation, permease component	R
COG1278	9.35472e-05	2.33694e-05	5.34431e-05	7.51288e-05	6.41219e-05	4.01118e-05	0.000134458	0.000103764	4.44095e-05	5.37585e-05	6.39636e-05	8.89424e-05	5.52806e-05	4.80361e-05	5.43975e-05	0.000132514	5.80283e-05	5.52501e-05	6.11106e-05	8.27354e-05	0.000105864	5.482e-05	7.60683e-05	7.7147e-05	7.1924e-05	8.46879e-05	3.61014e-05	8.16123e-05	0.000145803	6.59715e-05	3.5566e-05	3.66362e-05	7.9605e-05	3.53213e-05	0.000107797	5.55501e-05	5.27311e-05	8.05216e-05	8.20129e-05	Cold shock proteins	K
COG1280	5.83732e-06	1.99741e-06	4.73981e-06	1.88837e-05	5.56494e-06	4.8066e-06	1.80607e-05	7.64875e-06	1.07991e-05	3.25989e-06	4.04854e-06	9.43269e-07	1.31678e-05	5.36953e-06	4.80247e-06	1.70587e-05	4.69044e-06	4.16064e-06	4.24845e-06	6.79596e-06	6.67157e-06	3.6229e-06	4.17827e-06	6.08523e-06	5.77307e-06	3.13867e-05	4.20376e-06	1.11508e-05	1.05829e-05	4.50359e-06	2.67336e-06	2.30551e-06	1.06665e-05	5.2655e-06	1.09227e-05	8.96829e-06	3.22666e-06	6.42374e-06	5.94169e-06	Putative threonine efflux protein	E
COG1301	0	0	0	0	0	0	0	0	0	0	0	0	0	0	0	0	0	0	0	0	0	0	0	0	0	0	0	0	0	6.26807e-07	0	0	0	0	0	0	0	0	0	Na+/H+-dicarboxylate symporters	C
COG1304	0.000407199	7.04477e-05	0.000158838	7.57422e-05	0.000105659	0.000158535	0.000192209	0.000216251	0.000130721	0.000171476	0.000100248	0.000313647	0.000121216	0.000194804	0.00017483	0.000194426	0.000162245	0.000173011	0.000185136	0.000156131	0.000209408	0.000145777	0.000186671	0.000178072	0.000185211	0.000295006	9.73164e-05	0.000266464	0.000519153	0.000169517	8.22299e-05	0.000165342	0.000267933	0.000312285	0.000184498	8.75901e-05	0.000146763	0.000374579	0.000344498	L-lactate dehydrogenase (FMN-dependent) and related alpha-hydroxy acid dehydrogenases	C
COG1305	2.69672e-05	0.00013646	0.000104622	8.5695e-05	0.000186833	0.000150065	3.37258e-05	6.13248e-05	0.000140838	9.1767e-05	0.000146743	7.0847e-05	5.14817e-05	5.71659e-05	0.000130051	3.3273e-05	0.000114454	0.000141844	0.000124191	5.90252e-05	9.80918e-05	5.13968e-05	4.46468e-05	5.51925e-05	7.04838e-05	3.86852e-05	3.75507e-05	4.18601e-05	1.2383e-05	8.6269e-05	1.26135e-05	0.000149078	4.08041e-05	0.000137789	9.82554e-06	9.78069e-05	5.18983e-05	4.87071e-05	3.96119e-05	Transglutaminase-like enzymes, putative cysteine proteases	E
COG1315	0.000112875	6.71645e-06	4.87011e-05	1.25386e-06	4.21485e-06	2.37246e-05	2.35173e-05	6.96772e-05	6.50869e-06	5.30399e-05	2.09868e-06	6.37763e-05	1.26576e-06	3.67203e-05	3.72168e-05	2.33539e-05	2.68658e-05	4.14841e-05	3.77372e-05	2.39292e-05	6.2944e-05	1.25797e-05	7.28639e-05	2.08528e-05	4.15666e-05	5.99514e-05	8.482e-06	6.42351e-05	0.000153046	5.46773e-05	2.17839e-05	4.59603e-05	6.45666e-05	1.00786e-05	2.87325e-05	8.82593e-06	1.30528e-05	0.000100606	9.84093e-05	Predicted polymerase, most proteins contain PALM domain, HD hydrolase domain and Zn-ribbon domain	L
COG1330	7.79793e-06	8.71532e-09	4.77258e-06	2.52659e-05	1.995e-05	3.38042e-06	2.66469e-05	3.78266e-06	1.50265e-05	3.23244e-06	8.95504e-06	9.4386e-05	1.93742e-05	6.33164e-06	3.68451e-06	2.63281e-05	2.88185e-06	4.41755e-06	4.27335e-06	4.8603e-06	6.4423e-06	7.31586e-06	1.31774e-05	1.21736e-05	3.31534e-06	1.05597e-05	5.93605e-06	1.23026e-05	3.88073e-06	5.48476e-06	3.2148e-05	8.7443e-06	1.18977e-05	6.20372e-06	2.55133e-05	4.8111e-06	7.75243e-06	3.08439e-06	2.55913e-06	Exonuclease V gamma subunit	L
COG1335	1.4668e-05	1.40023e-05	1.02535e-05	6.8938e-05	7.76182e-05	1.75944e-05	5.86553e-05	2.89474e-05	2.90992e-05	1.26954e-05	1.44394e-05	1.60306e-05	2.84901e-05	1.69356e-05	1.71919e-05	5.90815e-05	1.8303e-05	1.49407e-05	1.4815e-05	3.10991e-05	6.73661e-06	1.64931e-05	1.34594e-05	2.0922e-05	9.73789e-06	3.39572e-05	9.8484e-06	1.83432e-05	3.4565e-05	2.47897e-05	4.67267e-06	1.1964e-05	1.96658e-05	2.22604e-05	4.25115e-05	8.01128e-06	1.58211e-05	7.35502e-06	7.79e-06	Amidases related to nicotinamidase	Q
COG1344	3.44406e-06	0	2.7369e-06	1.29887e-05	2.83143e-07	1.61875e-05	6.54987e-06	3.78121e-06	5.54954e-06	7.81494e-06	2.36271e-06	1.36783e-05	7.1984e-06	2.42086e-06	2.52435e-05	6.88457e-06	1.66925e-05	3.00079e-05	2.99942e-05	5.89541e-06	2.38113e-05	1.72449e-06	5.72918e-06	5.59813e-06	1.70181e-05	3.41359e-05	1.93062e-06	1.65937e-05	1.35755e-05	1.71671e-05	7.17321e-07	4.68159e-06	1.64259e-05	6.41282e-06	9.78996e-06	1.01571e-06	1.67897e-06	1.81773e-06	1.79644e-06	Flagellin and related hook-associated proteins	N
COG1347	5.48468e-05	0.000121798	0.000143091	0.000139679	0.000104353	0.000115675	6.58472e-05	8.78205e-05	0.000120335	0.000136878	0.000117429	7.43342e-05	0.00012603	0.000100405	9.96622e-05	6.72318e-05	9.64014e-05	0.000110162	9.66207e-05	7.62649e-05	8.73288e-05	9.17305e-05	7.79205e-05	9.34306e-05	8.67222e-05	5.41516e-05	0.000162702	3.8389e-05	1.20288e-05	8.51566e-05	0.000162789	0.00014227	3.78528e-05	0.000135055	5.20253e-05	0.00011996	8.93389e-05	5.78904e-05	5.0038e-05	Na+-transporting NADH:ubiquinone oxidoreductase, subunit NqrD	C
COG1348	4.99301e-05	6.47135e-06	2.41998e-05	5.8649e-06	2.14578e-05	4.9325e-05	5.37658e-05	3.52587e-05	6.5573e-06	1.98542e-05	6.25342e-05	2.89048e-05	6.60476e-06	3.48787e-05	7.64642e-05	5.24666e-05	8.03035e-05	8.34599e-05	8.3484e-05	8.98937e-05	6.44583e-05	2.26674e-05	3.1692e-05	2.37858e-05	3.73574e-05	0.000111795	2.03415e-05	5.77986e-05	5.8551e-05	3.98955e-05	1.24024e-05	2.6569e-05	5.55493e-05	2.26686e-05	3.58257e-05	5.83587e-05	2.25935e-05	2.10128e-05	2.32568e-05	Nitrogenase subunit NifH (ATPase)	P
COG1349	6.28959e-05	1.65779e-05	4.21445e-05	4.51167e-05	3.11573e-05	6.31744e-06	5.44608e-05	2.52925e-05	2.13871e-05	2.44299e-05	2.80232e-05	4.601e-05	2.0291e-05	3.77183e-05	9.84335e-06	5.45662e-05	1.3172e-05	8.57036e-06	1.06237e-05	2.53038e-05	2.18595e-05	2.62472e-05	3.91871e-05	1.44989e-05	1.52789e-05	3.30255e-05	1.15823e-05	2.31856e-05	5.76312e-05	1.97999e-05	2.57209e-05	1.55908e-05	2.48538e-05	1.91237e-05	0.000198749	2.66874e-05	2.7097e-05	6.82495e-05	8.80929e-05	Transcriptional regulators of sugar metabolism	KG
COG1350	0.000115015	0.000163208	0.000184142	0.000147308	0.000148984	0.00014637	8.91692e-05	0.000130499	0.000134332	0.000115685	0.000143547	9.46768e-05	0.000140946	0.000166657	0.000137532	8.94843e-05	0.000138171	0.000141933	0.000137274	0.000131787	0.000112158	0.000166178	0.000104797	0.000142314	0.000137934	0.000104707	0.000203228	7.40875e-05	4.66591e-05	0.000117224	0.000189374	0.000162114	7.26384e-05	0.000190064	7.30997e-05	0.000153137	0.000166433	0.000102053	8.38069e-05	Predicted alternative tryptophan synthase beta-subunit (paralog of TrpB)	R
COG1352	9.45612e-05	1.90831e-05	4.9537e-05	2.09312e-05	4.13173e-05	4.44846e-05	3.09448e-05	5.21094e-05	2.03465e-05	0.000107174	2.2224e-05	9.87681e-05	1.47836e-05	5.37096e-05	5.88025e-05	3.18641e-05	6.50673e-05	6.01416e-05	5.93472e-05	7.36559e-05	7.77507e-05	3.91195e-05	4.9087e-05	6.27949e-05	5.59691e-05	9.20309e-05	1.86909e-05	7.60863e-05	0.000135883	7.04948e-05	3.49878e-05	5.45283e-05	7.61598e-05	3.27568e-05	0.000171618	3.20915e-05	3.82358e-05	0.000109962	0.000123196	Methylase of chemotaxis methyl-accepting proteins	NT
COG1355	1.77066e-08	1.36582e-05	2.41426e-05	1.04816e-06	6.97205e-06	1.08334e-06	2.49944e-07	2.12473e-06	1.35582e-06	1.88951e-06	4.7994e-06	1.11397e-06	1.25937e-06	1.07506e-05	1.36844e-06	3.40976e-07	8.77277e-07	8.35084e-07	1.3235e-06	2.0775e-06	6.04678e-06	1.25085e-06	6.41156e-08	7.35378e-06	4.19548e-06	0	8.2857e-07	1.13195e-06	7.71308e-07	8.14979e-07	7.33299e-08	4.06086e-08	1.20682e-06	0	2.42793e-05	3.11867e-06	1.25206e-06	4.48696e-06	2.71849e-06	Predicted dioxygenase	R
COG1357	4.35154e-05	7.54956e-05	1.52981e-05	7.51571e-05	8.48446e-05	9.14571e-05	5.8531e-05	6.3889e-05	0.000115084	3.4721e-05	0.000105857	9.06796e-05	7.02339e-05	3.68877e-05	8.6971e-05	5.83263e-05	9.96962e-05	8.64136e-05	8.20358e-05	0.000131473	0.000128444	6.71228e-05	4.67403e-05	9.17905e-05	5.00688e-05	6.6259e-05	2.46482e-05	2.70476e-05	2.20361e-05	4.20225e-05	1.35862e-05	3.5796e-05	2.72435e-05	9.74497e-05	3.39775e-05	0.000103408	6.54647e-05	4.6421e-05	4.04351e-05	Uncharacterized low-complexity proteins	S
COG1359	4.73179e-05	4.30796e-05	4.36281e-06	8.53731e-05	0.000104088	7.46046e-05	8.12012e-05	5.97551e-05	1.70428e-05	6.40416e-05	0.000128676	3.76742e-05	0.000107719	1.00723e-05	6.67609e-05	8.03803e-05	6.75163e-05	7.07832e-05	6.33569e-05	5.17128e-05	7.0049e-05	5.3312e-05	4.98199e-05	5.42333e-05	5.0334e-05	4.36461e-05	1.65127e-05	3.80916e-05	1.07908e-05	7.2229e-05	1.0898e-05	7.03104e-05	3.95417e-05	9.43849e-05	4.67055e-05	8.1609e-05	5.207e-05	6.67537e-05	6.01589e-05	Uncharacterized conserved protein	S
COG1360	7.87173e-05	0.000140787	3.48687e-05	6.00682e-05	2.43415e-05	4.53945e-05	4.27053e-05	3.20866e-05	0.000216383	6.95912e-05	2.33417e-05	4.17994e-05	5.33525e-05	2.79942e-05	4.99859e-05	4.24909e-05	5.00456e-05	6.18796e-05	5.15939e-05	1.99353e-05	2.81239e-05	1.55608e-05	5.24378e-05	1.53644e-05	2.52366e-05	6.77765e-05	1.0151e-05	4.88221e-05	0.000123864	8.12339e-05	1.79297e-05	5.9423e-05	4.77184e-05	2.19935e-05	5.83319e-05	3.46285e-05	1.42089e-05	4.02621e-05	3.40591e-05	Flagellar motor protein	N
COG1362	0.000350241	2.79682e-05	0.000359156	5.76508e-05	0.000146342	0.000155286	0.000215301	0.000238499	3.75685e-05	0.000240187	0.00016676	0.000248436	7.16991e-05	0.000373924	0.000195146	0.000215601	0.00017771	0.000181473	0.000209349	0.000174736	0.000219683	0.000230102	0.000268607	0.000248807	0.000276346	0.000299381	0.000275366	0.000367337	0.000512226	0.000249288	0.000325921	0.00023816	0.000369804	0.000109768	0.000435003	0.000155886	0.000230359	0.000332496	0.000364647	Aspartyl aminopeptidase	E
COG1364	0.000446205	0.000181196	0.000337346	0.000224801	0.000379142	0.000346712	0.00038682	0.000399976	0.000159762	0.000397644	0.000299282	0.000409817	0.000232494	0.000382398	0.000370158	0.000386959	0.000368493	0.000351716	0.000370665	0.00037945	0.000399971	0.000377584	0.000422604	0.000345432	0.000372671	0.000447909	0.000329801	0.000548446	0.000574685	0.000373829	0.000330831	0.000351849	0.000547935	0.000273744	0.000563348	0.00027761	0.000373028	0.000465383	0.000479496	N-acetylglutamate synthase (N-acetylornithine aminotransferase)	E
COG1366	0.000462864	0.00039101	0.000455762	0.000129055	0.000417108	0.000439536	0.000556345	0.000422439	0.000145934	0.000446757	0.000316044	0.000512936	0.000264867	0.000495952	0.000540361	0.000555606	0.000522676	0.000515999	0.000575175	0.00047869	0.000566645	0.000454563	0.00042518	0.000364568	0.000372969	0.000649992	0.000370427	0.000721519	0.000974333	0.00051474	0.000409744	0.000361812	0.000716385	0.00018866	0.000654358	0.000382235	0.000453269	0.000555668	0.000559056	Anti-anti-sigma regulatory factor (antagonist of anti-sigma factor)	T
COG1368	0.0014245	0.00197951	0.000739248	0.00143399	0.0021051	0.00178124	0.00165028	0.00118111	0.00215935	0.00137391	0.00180183	0.00136534	0.00221732	0.000718234	0.00164974	0.0016491	0.00155267	0.0017515	0.00162107	0.00122773	0.00147366	0.00122315	0.00140565	0.0010897	0.00110488	0.00103431	0.00100609	0.000940051	0.000966002	0.00131184	0.000955655	0.00131928	0.000937112	0.00167516	0.00125449	0.0016965	0.00122234	0.00136326	0.00132558	Phosphoglycerol transferase and related proteins, alkaline phosphatase superfamily	M
COG1372	2.85286e-05	2.20679e-06	5.17901e-05	3.3135e-05	0.000142692	7.20648e-05	6.40778e-05	0.000107387	1.75254e-05	6.84899e-05	1.42278e-05	4.40593e-05	1.95994e-05	0.000138981	7.01978e-05	6.37259e-05	0.000105107	6.41353e-05	7.37827e-05	0.000216092	5.04373e-05	0.000147151	6.64192e-05	0.000116803	0.000143071	0.00010372	9.10344e-05	5.06956e-05	0.000152887	8.93694e-05	3.09727e-05	6.56304e-05	5.08114e-05	0.000171838	1.41853e-05	4.26667e-05	0.000146984	7.45534e-05	5.82525e-05	Intein/homing endonuclease	L
COG1376	2.26786e-05	0	5.8499e-06	5.66307e-05	5.71325e-07	4.6125e-07	5.75886e-05	3.15038e-06	2.11478e-05	9.66243e-06	7.68008e-06	1.36178e-06	2.73066e-05	7.69125e-06	5.47646e-07	5.67971e-05	1.46613e-06	3.23823e-07	1.88117e-07	1.08568e-05	4.5128e-07	5.69611e-06	2.25274e-06	3.36356e-06	2.05283e-05	2.28516e-06	1.22511e-05	6.04348e-06	9.7549e-07	1.19852e-05	1.47895e-05	1.16703e-05	5.97358e-06	5.97993e-06	0.000168113	1.19275e-07	6.15227e-06	2.0526e-05	3.52964e-05	Uncharacterized protein conserved in bacteria	S
COG1380	0.000204942	0.000142684	0.000192765	0.000182274	0.00022062	0.000191466	0.00018442	0.000162925	0.000169251	0.000216567	0.000191522	0.000189774	0.00019389	0.00017228	0.00018518	0.000179317	0.000173714	0.000189061	0.000182901	0.000123157	0.000168087	0.000147001	0.00018763	0.000157648	0.000197356	0.000185772	0.000205887	0.000193852	0.000214291	0.000185117	0.000207729	0.000240665	0.000188885	0.000180019	0.000241398	0.000161372	0.000146616	0.000209141	0.000207776	Putative effector of murein hydrolase LrgA	R
COG1387	0.000422047	0.000311796	0.000296419	0.000288212	0.000521082	0.000444346	0.000423583	0.000438748	0.000327486	0.000388321	0.000442597	0.000440011	0.000303802	0.000350633	0.000445925	0.000424573	0.000436017	0.000457269	0.00045002	0.000455265	0.000409622	0.000444153	0.00041414	0.000380071	0.000375406	0.000443421	0.000335103	0.000454512	0.000573038	0.000399393	0.000355068	0.000316475	0.000454018	0.000368098	0.00117029	0.00042482	0.000446894	0.000629422	0.000748103	Histidinol phosphatase and related hydrolases of the PHP family	ER
COG1392	0.000103005	0.000124371	1.9202e-05	7.51968e-05	8.87144e-05	9.21565e-05	0.00011024	4.67442e-05	0.000105575	8.73574e-05	7.42667e-05	6.52403e-05	0.000135745	2.35655e-05	8.51859e-05	0.000110613	7.85054e-05	8.64071e-05	8.17566e-05	4.51678e-05	4.49066e-05	4.4374e-05	2.65994e-05	5.58621e-05	9.11058e-05	2.08865e-05	2.50016e-05	2.92519e-05	8.9687e-06	9.47435e-05	3.73529e-05	8.1081e-05	2.95018e-05	5.60456e-05	0.000367221	8.0751e-05	4.49345e-05	9.80789e-05	0.000136063	Phosphate transport regulator (distant homolog of PhoU)	P
COG1393	0.000202236	0.000171665	0.000113421	0.000167618	0.000192513	0.000196537	0.000309092	0.000177479	0.000204275	0.000186309	0.000214453	0.000345809	0.00023884	0.000196336	0.000199546	0.000312741	0.000193943	0.000183821	0.000199347	0.000184919	0.000204057	0.000238992	0.000241887	0.000237933	0.000254759	0.000217674	0.000115711	0.000250982	0.000176023	0.000209262	8.33367e-05	0.000151152	0.00025165	0.000165144	0.000326362	0.000210188	0.000245926	0.000203506	0.000228441	Arsenate reductase and related proteins, glutaredoxin family	P
COG1396	8.85108e-05	2.49862e-06	4.80488e-05	2.6113e-05	4.80819e-05	2.42946e-05	3.19056e-05	4.25837e-05	1.42152e-05	1.01515e-05	8.99745e-06	4.49149e-05	1.38077e-05	5.41239e-05	2.92666e-05	3.08433e-05	2.72087e-05	2.38609e-05	2.93002e-05	3.33331e-05	2.4652e-05	3.57178e-05	4.14329e-05	5.6775e-05	2.9428e-05	1.55321e-05	1.44591e-05	8.3603e-05	3.1593e-05	5.08843e-05	2.10486e-05	1.30015e-05	8.38487e-05	1.63306e-05	3.83449e-05	5.16078e-05	3.69175e-05	3.35353e-05	2.87416e-05	Predicted transcriptional regulators	K
COG1397	0.000263196	9.55441e-05	0.00025821	0.000116041	0.000105736	0.000106044	0.000261851	0.00010759	3.26427e-05	0.000141837	9.75652e-05	6.04164e-05	0.000261369	0.000166477	0.000109805	0.00026239	9.96466e-05	0.000103169	9.17984e-05	0.000103685	0.00015664	6.37917e-05	0.000174518	8.09935e-05	0.000109346	9.58487e-05	0.000355175	0.000127614	5.05757e-05	0.000152747	0.000336732	0.000204799	0.000123866	0.000115813	0.000246438	7.25301e-05	6.20951e-05	0.000116741	0.000136578	ADP-ribosylglycohydrolase	O
COG1401	0	0	1.1447e-06	1.96485e-07	0	1.07292e-07	0	6.91331e-08	0	1.66994e-05	0	4.09944e-08	0	3.79439e-07	1.62995e-07	0	1.20602e-07	1.17044e-07	1.39225e-07	7.50965e-08	9.56385e-06	8.3621e-07	5.45788e-07	6.02897e-06	8.96088e-08	6.68316e-08	7.71327e-08	0	1.01367e-06	0	8.04534e-08	8.29068e-07	0	5.19629e-08	1.12842e-05	5.62874e-07	8.14027e-07	0	4.39534e-08	GTPase subunit of restriction endonuclease	V
COG1403	8.93656e-06	0	5.63629e-05	4.56429e-05	1.23963e-05	4.74164e-06	4.43551e-06	1.57304e-05	3.82198e-05	1.21302e-05	2.80704e-05	2.09241e-06	7.77762e-05	3.19164e-05	9.50435e-06	4.72116e-06	1.13413e-05	8.58179e-06	1.18056e-05	2.38236e-05	1.31399e-05	9.82864e-06	3.25393e-05	5.67823e-06	9.43523e-06	2.86642e-06	1.08411e-05	4.03685e-06	1.4401e-06	1.47035e-05	1.6615e-05	3.22543e-05	4.40172e-06	1.18106e-05	6.67902e-06	3.78291e-06	1.01589e-05	3.93048e-06	4.6895e-06	Restriction endonuclease	V
COG1404	0.000432273	0.000643875	0.000423399	0.000239243	0.000509929	0.000402977	0.000313075	0.000342612	0.000518586	0.00034892	0.000345245	0.000345763	0.000326079	0.000318046	0.000402926	0.000312774	0.000391062	0.000444338	0.000411611	0.000269262	0.000371625	0.000310953	0.000378841	0.000357905	0.000356787	0.000380182	0.000458343	0.000276272	0.000447591	0.000265292	0.000750935	0.00040759	0.000275322	0.00041321	0.000203083	0.000341644	0.000310179	0.000398786	0.000354304	Subtilisin-like serine proteases	O
COG1409	8.67296e-05	3.65042e-05	0.000105391	0.000227884	0.000163307	5.07469e-05	0.000141512	0.000141824	6.33786e-05	0.000196308	0.000153957	8.28668e-05	4.03724e-05	0.000113452	4.68196e-05	0.000140746	5.73651e-05	4.55522e-05	4.64483e-05	5.54608e-05	0.000114095	0.000118807	0.0002509	7.7025e-05	5.71197e-05	0.000124702	7.52746e-05	0.00016031	4.36507e-05	0.000109396	9.35826e-05	0.000220524	0.00015848	8.66058e-05	0.00069157	9.29155e-05	0.000117777	0.000168707	0.000242062	Predicted phosphohydrolases	R
COG1416	1.36692e-07	4.72551e-06	1.29048e-06	1.15047e-07	9.65481e-07	2.58311e-07	1.96653e-07	4.6784e-07	2.69696e-06	1.54331e-06	6.08307e-06	0	1.01544e-06	2.66471e-06	1.90875e-07	1.44037e-07	2.43232e-07	2.33458e-07	3.97896e-07	5.55197e-08	5.56327e-07	3.60592e-07	3.22364e-07	7.15321e-07	1.58548e-06	0	1.54164e-06	0	0	0	9.67907e-08	4.48507e-07	0	7.92203e-07	5.10339e-08	3.1377e-07	2.26275e-07	0	0	Uncharacterized conserved protein	S
COG1418	0.000442016	0.000365622	0.000637643	0.000375274	0.000566999	0.000517124	0.000505029	0.000570205	0.000376129	0.000549819	0.000473043	0.000550256	0.000401636	0.000659831	0.00052243	0.000503745	0.000522541	0.000502213	0.000510308	0.000648518	0.000576763	0.000540673	0.00053117	0.000610993	0.00053815	0.000476451	0.000747929	0.000664796	0.000434638	0.000584701	0.000694474	0.000625201	0.000673152	0.000435379	0.000622649	0.000506798	0.000541361	0.000517937	0.000543075	Predicted HD superfamily hydrolase	R
COG1424	7.26874e-06	0	5.18562e-06	2.16149e-06	4.97366e-06	3.40923e-06	8.32591e-06	4.08547e-06	3.11055e-06	8.44739e-06	3.49894e-05	8.81707e-06	9.16785e-06	8.77283e-06	3.07431e-06	8.73471e-06	2.50206e-06	2.1723e-06	3.19442e-06	2.63986e-06	1.9899e-06	2.60108e-06	3.66372e-06	3.08983e-06	2.23065e-05	3.55805e-06	1.02651e-05	3.72235e-06	7.79418e-07	9.75674e-06	1.09137e-05	9.05446e-06	4.00995e-06	4.58731e-06	9.32346e-05	5.27152e-06	2.02145e-06	1.91536e-05	3.46099e-05	Pimeloyl-CoA synthetase	H
COG1426	2.32786e-05	5.52654e-06	1.04312e-05	1.69712e-05	2.15647e-05	6.01728e-06	2.92644e-05	4.7162e-05	1.48954e-05	8.30453e-06	1.13737e-05	4.46295e-05	2.44198e-05	9.93878e-06	5.85805e-06	2.81227e-05	1.10539e-05	4.70812e-06	5.38761e-06	6.58073e-05	4.93089e-05	1.53451e-05	1.30765e-05	2.3596e-05	7.75778e-06	6.75232e-06	8.09268e-06	8.6819e-06	6.16183e-06	6.14178e-06	2.2347e-05	7.32799e-06	8.5679e-06	9.29067e-06	0.00014646	1.34482e-05	1.67565e-05	2.21061e-05	3.94232e-05	Uncharacterized protein conserved in bacteria	S
COG1427	9.13751e-07	0	4.99694e-06	7.0692e-06	6.40951e-08	1.71388e-05	6.18624e-07	1.43172e-05	0	8.15807e-06	1.023e-06	7.77993e-06	0	5.57995e-06	1.19719e-05	8.21256e-07	1.59047e-05	1.45816e-05	1.32147e-05	2.1967e-05	1.17016e-05	1.25204e-05	2.96225e-06	1.53586e-05	2.14489e-05	5.50725e-06	1.26154e-05	1.52822e-07	1.2818e-06	4.81463e-06	1.5115e-05	5.97039e-06	1.14308e-07	8.73163e-06	0.000138444	1.84852e-05	1.2834e-05	2.53089e-05	4.71676e-05	Predicted periplasmic solute-binding protein	R
COG1429	8.21642e-05	0.000188267	0.000147232	0.00011164	0.000228035	0.000114783	0.000113252	8.77395e-05	0.000147187	5.21036e-05	0.000149256	7.63997e-05	0.000192006	0.000105529	0.000102715	0.000113319	9.83258e-05	0.00011088	9.54792e-05	7.24076e-05	9.25541e-05	9.17227e-05	2.47831e-05	8.54179e-05	8.54042e-05	5.71019e-05	0.000220607	3.5931e-05	2.27238e-05	5.71683e-05	0.000277126	5.57528e-05	3.60615e-05	0.00019918	1.90572e-05	0.000121544	9.22379e-05	0.000111972	0.000101206	Cobalamin biosynthesis protein CobN and related Mg-chelatases	H
COG1440	7.88847e-05	8.57799e-05	3.30384e-05	4.48825e-05	6.90069e-05	3.1065e-05	0.000104566	2.92005e-05	5.54357e-05	3.03291e-05	0.000267393	4.34739e-05	4.81764e-05	3.63344e-05	3.85713e-05	0.000102059	3.98412e-05	3.21123e-05	4.01283e-05	2.30121e-05	3.09151e-05	4.39595e-05	3.91557e-05	3.19706e-05	2.00747e-05	1.62615e-05	2.02362e-05	0.000128588	3.59754e-05	4.60317e-05	3.86617e-05	2.22124e-05	0.000130046	1.00397e-05	8.52691e-05	4.41204e-05	4.24173e-05	8.92062e-05	0.00011415	Phosphotransferase system cellobiose-specific component IIB	G
COG1443	8.64923e-08	4.08997e-08	8.35556e-07	1.41258e-05	8.79639e-06	1.36452e-07	1.28259e-05	1.08872e-06	5.66792e-06	1.00323e-06	1.67032e-06	1.16675e-06	6.52596e-06	1.16389e-06	4.43936e-07	1.30805e-05	1.73924e-06	3.55689e-07	2.91895e-07	9.68138e-06	3.63496e-06	1.2104e-05	6.19116e-06	7.25066e-07	5.5457e-06	1.57447e-06	9.45249e-07	6.23952e-06	4.39267e-07	1.25867e-06	2.58995e-06	5.99414e-07	5.11181e-06	1.6297e-06	1.08984e-05	5.59838e-06	1.16238e-05	2.3637e-07	1.86781e-07	Isopentenyldiphosphate isomerase	I
COG1449	6.78176e-05	0.000148933	0.000138074	0.000150301	0.000138373	0.000131875	8.76289e-05	9.16888e-05	0.000159218	0.00014105	0.000141487	7.27303e-05	0.000148256	0.000102039	0.000108848	8.63729e-05	0.000111905	0.00012293	0.000106445	8.51938e-05	9.7051e-05	0.000104425	9.44602e-05	9.24716e-05	9.11218e-05	6.36992e-05	0.000198049	4.13652e-05	1.43125e-05	0.000100329	0.00019369	0.000187681	4.11572e-05	0.000148955	7.04966e-05	0.000149615	0.000103477	7.18492e-05	6.67933e-05	Alpha-amylase/alpha-mannosidase	G
COG1450	5.74502e-08	0	5.84455e-08	1.35055e-07	5.77083e-08	3.33391e-07	3.99481e-07	1.80356e-07	6.16968e-08	6.77082e-07	0	0	0	5.24303e-07	1.75661e-07	2.92597e-07	9.99993e-08	3.80508e-07	3.5617e-07	2.09171e-07	2.21822e-07	2.8304e-07	3.47158e-07	1.17565e-06	3.04521e-07	0	2.60644e-07	0	0	0	1.75433e-07	4.47179e-07	0	4.84716e-07	6.07128e-07	3.44527e-07	1.95102e-07	0	0	Type II secretory pathway, component PulD	NU
COG1452	8.93148e-05	0.000162245	0.000158458	0.000189859	0.000183408	0.000153485	0.000129224	0.000104492	0.000179401	0.000159222	0.000166268	0.000161976	0.000192096	0.000132964	0.000126715	0.000127987	0.000121992	0.000139653	0.000120064	9.74802e-05	0.000121543	0.000121642	0.000115715	0.000129803	0.000122445	7.88504e-05	0.000238622	5.09247e-05	1.93713e-05	0.000118386	0.000235038	0.000209454	5.02585e-05	0.000185328	0.000239187	0.000168449	0.000121338	0.000118438	0.000127371	Organic solvent tolerance protein OstA	M
COG1454	0.000168862	0.000109706	8.70974e-05	0.000140002	0.000245155	0.00011472	0.000212395	0.000150095	8.5699e-05	0.000141671	0.000207537	0.000205249	8.07333e-05	0.000123579	0.000135274	0.00020988	0.000137865	0.000121697	0.000131815	0.00016755	0.000189507	0.000142359	0.000199149	0.000108428	0.000119767	0.000197651	9.6496e-05	0.000215801	0.000231071	0.000147064	7.13873e-05	8.74604e-05	0.000215313	0.000153176	0.000171528	0.0001247	0.00014276	0.000193118	0.000181455	Alcohol dehydrogenase, class IV	C
COG1455	0.000151555	0.000153082	5.85868e-05	8.44879e-05	0.000175304	7.4084e-05	0.000224176	4.42759e-05	9.35522e-05	7.73769e-05	0.000435225	0.000115914	9.64648e-05	6.38477e-05	8.57115e-05	0.000224713	9.07661e-05	7.7991e-05	8.96786e-05	4.05296e-05	6.22673e-05	0.000103345	7.81552e-05	6.17858e-05	4.50873e-05	3.49615e-05	5.03605e-05	0.000200918	6.71592e-05	9.23797e-05	7.0245e-05	4.43655e-05	0.000206629	2.90073e-05	0.000152054	0.000108521	0.000102885	0.000151206	0.000200529	Phosphotransferase system cellobiose-specific component IIC	G
COG1463	1.58246e-08	1.46517e-08	1.14464e-06	1.1844e-06	1.32665e-07	3.04753e-06	1.96021e-05	4.28472e-06	0	8.27122e-07	7.11017e-07	4.7902e-06	0	3.91486e-06	2.34022e-06	1.99096e-05	2.78979e-06	2.49837e-06	2.12035e-06	4.09873e-06	3.33222e-06	4.73986e-06	9.58028e-07	8.62705e-06	5.93097e-06	1.77181e-06	1.14665e-06	3.39468e-07	2.41154e-07	1.88165e-06	1.23223e-06	6.42381e-07	2.21553e-07	6.12784e-06	1.27054e-06	2.77155e-06	5.38577e-06	3.97399e-08	1.17832e-07	ABC-type transport system involved in resistance to organic solvents, periplasmic component	Q
COG1473	0.000579977	0.000281332	0.000462034	0.000382026	0.0010148	0.000436755	0.000682075	0.000480331	0.000321668	0.000459509	0.000506768	0.000598144	0.000397331	0.00062115	0.00046158	0.000679865	0.000441222	0.000440766	0.00047826	0.000480286	0.000524322	0.000558101	0.000649623	0.000513274	0.000584118	0.000487376	0.000482611	0.000712329	0.000495273	0.000509962	0.000406287	0.000550513	0.000722027	0.000401533	0.00083404	0.000425275	0.000556623	0.000507604	0.000506183	Metal-dependent amidase/aminoacylase/carboxypeptidase	R
COG1481	0.000188153	3.13367e-05	9.9529e-05	2.77252e-05	9.5437e-05	0.000104956	0.000144102	0.000193035	2.56103e-05	0.000128901	9.20138e-05	0.000187813	4.5205e-05	0.000160752	0.000135199	0.000145077	0.000148147	0.000127052	0.000146495	0.000224418	0.000182594	0.000171046	0.000156114	0.000175326	0.00015767	0.000201072	9.45658e-05	0.000232227	0.000270599	0.000155315	7.47252e-05	9.81144e-05	0.0002324	6.32483e-05	0.000203544	0.000100497	0.000169894	0.000177545	0.000180717	Uncharacterized protein conserved in bacteria	S
COG1484	0.00108861	0.00114901	0.000674796	0.00094154	0.00099737	0.000835483	0.000912316	0.0016872	0.000585054	0.00165507	0.00108738	0.00131165	0.000716905	0.00101638	0.000939725	0.000907547	0.000982612	0.00094732	0.000961339	0.00146631	0.00120291	0.00132566	0.00109975	0.00175387	0.00112394	0.00149571	0.000937999	0.00140727	0.00117842	0.00143104	0.000460607	0.00126053	0.00140039	0.0009793	0.00107449	0.000611831	0.00132122	0.00189322	0.00178168	DNA replication protein	L
COG1489	0.00010103	9.5815e-06	3.35166e-05	3.67425e-05	7.05286e-05	4.89104e-05	6.61325e-05	5.35545e-05	2.21702e-05	6.74126e-05	8.40206e-06	0.000100511	3.40216e-05	6.11787e-05	5.67927e-05	6.43237e-05	6.32027e-05	4.37333e-05	4.98163e-05	7.53472e-05	4.66847e-05	5.22241e-05	5.0498e-05	4.73193e-05	7.68198e-05	5.97022e-05	2.94114e-05	0.000109429	0.000121227	7.98371e-05	3.5652e-05	4.79815e-05	0.000108475	4.05799e-05	6.75157e-05	3.96655e-05	5.11889e-05	5.52351e-05	5.1352e-05	DNA-binding protein, stimulates sugar fermentation	R
COG1494	2.49716e-05	1.13211e-06	3.64748e-06	3.94206e-05	9.51171e-06	5.0221e-06	3.37098e-05	4.01224e-06	1.60804e-05	6.56803e-06	7.71258e-06	4.69041e-05	2.83123e-05	7.86282e-06	3.84481e-06	3.30147e-05	3.46693e-06	4.1516e-06	3.83451e-06	9.12591e-06	4.34857e-06	4.68887e-06	5.36212e-06	7.85595e-06	2.27913e-05	6.34032e-06	9.10289e-06	6.45433e-06	2.58726e-06	1.03166e-05	1.54306e-05	9.43224e-06	6.26857e-06	1.11054e-05	4.52297e-05	5.09422e-06	5.18769e-06	1.33319e-06	2.19587e-06	Fructose-1,6-bisphosphatase/sedoheptulose 1,7-bisphosphatase and related proteins	G
COG1501	0.000630217	0.000931552	0.000543864	0.000582773	0.00059333	0.000722654	0.000511626	0.000583476	0.00109675	0.000628312	0.000606342	0.00060725	0.000602901	0.00042362	0.000729052	0.000513918	0.000704148	0.000766827	0.000753094	0.000487747	0.000556398	0.000484032	0.000661236	0.000426326	0.000537553	0.000655197	0.000697405	0.000554102	0.000764025	0.000611881	0.000377141	0.000530124	0.00055372	0.000590429	0.000586072	0.000701567	0.000485323	0.000639309	0.000619551	Alpha-glucosidases, family 31 of glycosyl hydrolases	G
COG1502	3.12698e-06	0	3.2656e-08	4.28384e-05	4.35418e-06	5.22932e-08	9.55466e-07	5.84941e-07	2.06087e-07	4.29367e-07	0	0	2.89358e-06	0	1.15924e-07	6.99825e-07	1.17561e-07	3.47612e-08	0	6.24041e-07	5.48769e-06	0	1.10934e-06	7.43584e-06	8.88252e-07	2.00696e-06	2.5929e-06	4.4957e-07	1.68225e-06	2.22169e-06	9.17655e-07	1.32466e-06	4.26094e-07	1.79394e-06	4.46756e-06	3.14094e-05	0	7.6442e-07	9.77597e-07	Phosphatidylserine/phosphatidylglycerophosphate/cardiolipin synthases and related enzymes	I
COG1508	0.00015656	0.00016976	0.00021333	0.000242824	0.000283591	0.000163036	0.000243893	0.000140084	0.000194134	0.000203037	0.000237715	0.000113206	0.000221756	0.000192082	0.000145368	0.000247074	0.000143758	0.000153582	0.000146532	0.000126912	0.000149136	0.000158389	0.000164566	0.000148018	0.000166663	0.000121761	0.000239231	9.66329e-05	4.74569e-05	0.000139035	0.000275559	0.000243656	9.73416e-05	0.000238829	0.00039407	0.000196639	0.000161059	0.000167871	0.000192719	DNA-directed RNA polymerase specialized sigma subunit, sigma54 homolog	K
COG1513	1.00995e-07	0	2.15554e-07	1.64055e-05	0	5.02102e-07	9.22641e-06	1.31155e-07	7.229e-06	6.21394e-06	1.83699e-06	1.23246e-07	8.18537e-06	0	8.92582e-07	9.68443e-06	7.17983e-07	8.21881e-07	6.18934e-07	1.59982e-06	9.31525e-07	4.02291e-06	4.90304e-07	6.62341e-07	2.364e-06	2.28421e-07	2.1627e-07	1.31793e-06	2.9443e-07	2.44053e-06	2.23803e-07	1.71378e-06	9.19534e-07	2.32101e-06	5.65695e-06	1.38467e-06	4.0739e-06	0	0	Cyanate lyase	P
COG1518	0.000150649	5.6435e-05	0.000226829	8.21341e-05	0.000127378	0.000150688	0.000182308	0.000103874	4.73827e-05	0.000138227	0.000110321	9.64903e-05	0.000151592	0.000148482	0.000170996	0.000185177	0.000150563	0.000172098	0.000179428	9.75628e-05	0.000148843	0.000132001	0.000147819	9.50565e-05	9.31599e-05	0.000136748	0.000213067	0.000151747	0.000208075	0.000166797	0.000244856	0.000179169	0.00015263	7.45266e-05	0.000132259	9.991e-05	0.000136388	5.63354e-05	6.52006e-05	Uncharacterized protein predicted to be involved in DNA repair	L
COG1519	0.000135067	0.000156474	0.000124446	0.000201554	0.00019734	0.000136317	0.000172454	9.66789e-05	0.00012136	0.000113686	0.000184846	0.000122836	0.000227947	8.80545e-05	0.000120179	0.000172067	0.000111699	0.000129774	0.00011077	9.31605e-05	0.000117988	0.00012164	0.000124457	0.000114374	0.000137574	8.05924e-05	0.000216222	4.87375e-05	2.16419e-05	0.000104494	0.000248265	0.000144942	4.91884e-05	0.000184636	0.00027795	0.000145725	0.000122277	0.000131796	0.000139402	3-deoxy-D-manno-octulosonic-acid transferase	M
COG1528	0.000372211	0.000680419	6.81713e-05	0.000359476	0.000340722	0.000276501	0.000455332	0.00027517	0.000306942	0.000244527	0.000365843	0.000154077	0.000477468	0.000139655	0.000230047	0.000450896	0.00026246	0.000254861	0.000227125	0.000307134	0.000235408	0.000275782	0.0002105	0.000211129	0.000225353	0.000182488	0.000119237	0.000114639	5.41897e-05	0.000243503	6.17435e-05	0.00020807	0.000113239	0.000457005	0.000120673	0.000280169	0.000278791	0.000264052	0.000248245	Ferritin-like protein	P
COG1530	0.000229872	0.000203769	0.000298787	0.0002435	0.000233529	0.000211819	0.000289972	0.000208572	0.00016921	0.000222674	0.000260352	0.000282056	0.000245769	0.00023158	0.000214474	0.000289725	0.000206839	0.000233942	0.00022718	0.000182263	0.000254239	0.000225695	0.000268366	0.000229303	0.000206304	0.000218611	0.000234379	0.000194932	0.000195887	0.000224698	0.000270746	0.000245057	0.000196028	0.000227794	0.000220409	0.000250598	0.000226159	0.000211407	0.000195788	Ribonucleases G and E	J
COG1536	9.84181e-05	1.08266e-05	4.25851e-05	1.39704e-05	2.58699e-05	2.0187e-05	2.34784e-05	2.67215e-05	1.16762e-05	4.08322e-05	3.39734e-06	4.87191e-05	9.79185e-06	4.26241e-05	2.96179e-05	2.20942e-05	2.06382e-05	3.23466e-05	3.44461e-05	1.2523e-05	4.64984e-05	1.21935e-05	2.95291e-05	2.4736e-05	3.50775e-05	4.42885e-05	1.05617e-05	4.75625e-05	0.000135877	4.1396e-05	1.9049e-05	4.22153e-05	4.70237e-05	1.05568e-05	2.67373e-05	1.04781e-05	1.29465e-05	7.41147e-05	6.50404e-05	Flagellar motor switch protein	N
COG1538	0.000400159	0.000465259	4.73013e-05	0.000738099	0.000264495	0.000342409	0.000535023	0.000182982	0.000342998	0.000348617	0.000368656	0.000211941	0.00069209	7.11982e-05	0.000291221	0.000535572	0.000269673	0.000316296	0.000281001	0.000155192	0.000211569	0.000244171	0.000259999	0.000240279	0.000283162	0.000198623	0.000114155	0.000197699	4.68888e-05	0.000350503	0.000100435	0.000291903	0.000199549	0.00053149	0.000366466	0.000310829	0.000244382	0.00020243	0.000204342	Outer membrane protein	MU
COG1539	7.50887e-05	0.000128204	0.00013071	0.000131216	0.000141557	0.000115762	9.85443e-05	8.25682e-05	0.000121226	0.000137896	0.000131365	7.70059e-05	0.000133531	0.000100918	9.57778e-05	9.84012e-05	9.62097e-05	0.000105263	9.21917e-05	7.7062e-05	8.88322e-05	7.08557e-05	9.01257e-05	8.53121e-05	9.67007e-05	5.52822e-05	0.000200954	4.61501e-05	1.59859e-05	0.000111978	0.000200088	0.00016408	4.52161e-05	0.000120585	0.000113263	0.000120576	6.85014e-05	6.56371e-05	6.0438e-05	Dihydroneopterin aldolase	H
COG1545	0.000181283	0.000125511	0.000184333	0.000183928	0.000130366	0.00018609	0.000148671	0.000141902	0.000135152	0.000212374	0.000153953	0.000172623	0.000148996	0.000200236	0.000177794	0.000149249	0.000163732	0.000183493	0.000171887	0.000117472	0.000151161	0.000158926	0.000173759	0.000149087	0.000160286	0.000190944	0.000211259	0.000183821	0.000245071	0.000199799	0.000197509	0.000209157	0.00018661	0.000159914	0.000145643	0.000147129	0.000159818	0.000150428	0.000142349	Predicted nucleic-acid-binding protein containing a Zn-ribbon	R
COG1546	0.000568865	0.000324888	0.00054532	0.000462177	0.000506599	0.000596498	0.000557851	0.000688217	0.000380251	0.000603035	0.000519395	0.000645507	0.000396336	0.000692664	0.000586796	0.000562181	0.000633866	0.000582989	0.000596061	0.000822895	0.000622186	0.00070003	0.000603452	0.000648214	0.000692937	0.000658007	0.000688164	0.000697663	0.000668492	0.000655943	0.000589326	0.000616495	0.000700066	0.000476325	0.00070918	0.000534071	0.000698727	0.000566496	0.000567145	Uncharacterized protein (competence- and mitomycin-induced)	R
COG1553	4.9016e-07	0	1.05717e-07	2.6254e-05	1.1947e-06	3.62854e-07	1.86284e-05	8.41387e-08	1.22672e-05	6.86884e-07	4.10105e-06	1.95227e-05	1.44498e-05	8.92998e-08	3.7128e-07	1.87411e-05	3.64351e-07	9.91636e-08	1.9735e-07	3.28487e-06	3.2805e-07	2.22164e-06	9.92393e-07	1.24729e-06	4.88302e-07	5.37262e-07	1.51295e-06	2.02822e-06	2.71979e-07	8.97829e-07	6.88988e-06	8.26015e-07	2.28854e-06	3.31429e-06	1.94022e-05	5.00863e-08	2.60311e-06	1.18622e-07	1.56441e-07	Uncharacterized conserved protein involved in intracellular sulfur reduction	P
COG1554	4.12884e-05	4.31059e-05	1.40793e-05	0.000111006	9.41858e-05	0.000107269	3.06202e-05	7.55932e-05	7.74979e-06	8.48163e-05	9.03823e-05	8.17247e-05	2.79788e-05	4.74527e-05	9.87973e-05	3.10028e-05	0.000101842	0.000104194	9.94423e-05	6.25946e-05	0.000110904	8.65079e-05	6.15934e-05	9.76089e-05	9.14884e-05	4.06727e-05	4.60462e-05	2.66283e-05	5.37038e-05	0.000102282	2.15537e-05	3.44796e-05	2.66847e-05	0.000108987	6.02417e-05	0.00011369	8.57681e-05	6.15946e-05	5.70873e-05	Trehalose and maltose hydrolases (possible phosphorylases)	G
COG1555	0.000113042	2.06171e-05	6.78916e-05	1.58687e-05	7.00987e-05	5.64315e-05	7.29119e-05	8.9407e-05	1.24132e-05	6.67875e-05	3.56865e-05	0.00011797	2.2267e-05	8.31155e-05	6.73078e-05	7.44146e-05	6.19119e-05	6.1325e-05	6.77269e-05	0.000103133	9.66614e-05	7.26841e-05	9.46775e-05	0.000101518	9.2849e-05	0.000101594	5.33693e-05	0.000114641	0.000179389	9.52891e-05	5.54095e-05	5.89637e-05	0.000110611	2.96807e-05	0.000187536	4.23016e-05	7.28552e-05	0.000102337	0.000120061	DNA uptake protein and related DNA-binding proteins	L
COG1560	0.000224406	0.00026694	0.000333314	0.000296796	0.000257991	0.000198014	0.000313637	0.000130341	0.000276464	0.000190128	0.000235743	0.000181571	0.000370864	0.000212649	0.000171737	0.000311511	0.00016227	0.000185202	0.000164675	0.000117548	0.000148578	0.000154587	0.000166581	0.00014375	0.000194301	0.000108281	0.000251298	6.61717e-05	3.07561e-05	0.000150543	0.000323338	0.000221621	6.7419e-05	0.000232446	0.00050839	0.000205669	0.000154751	0.000211679	0.000235393	Lauroyl/myristoyl acyltransferase	M
COG1561	0.000190348	7.01743e-05	0.000183115	0.000170409	0.000195886	0.000165828	0.000178032	0.000185016	7.08431e-05	0.000215744	0.000182855	0.000173582	0.000168656	0.000194497	0.000161346	0.000177738	0.000168035	0.000169645	0.000159646	0.000182223	0.000190664	0.000196927	0.000198013	0.00016514	0.000186785	0.000200532	9.39135e-05	0.000177293	0.000211455	0.000194432	6.50152e-05	0.000262267	0.000179266	0.000184043	0.000231482	0.000181308	0.00019746	0.000187761	0.000187963	Uncharacterized stress-induced protein	S
COG1564	0.000186683	0.000153873	0.000103429	0.000110605	0.000218623	0.000187264	0.000177106	0.00018466	0.000157461	0.000190669	0.000190578	0.000209472	0.000168282	0.000147288	0.000198717	0.000174919	0.000187411	0.000191609	0.000194072	0.000167721	0.000197461	0.000197128	0.000172065	0.000163352	0.000172544	0.000214104	7.85323e-05	0.000202371	0.000232772	0.000159525	6.84387e-05	0.000201502	0.000205149	0.000189392	0.000193297	0.000180833	0.000196774	0.000210206	0.000211462	Thiamine pyrophosphokinase	H
COG1572	2.49715e-05	8.45713e-05	8.32902e-06	6.35236e-06	9.59554e-06	3.11795e-05	1.62174e-05	4.46339e-05	9.50836e-05	1.90889e-05	1.86873e-05	2.08195e-05	4.89929e-06	4.75498e-05	3.26071e-05	1.60959e-05	3.63792e-05	3.1234e-05	3.18398e-05	4.22239e-05	2.42447e-05	3.18407e-05	1.02774e-05	5.65737e-05	5.10599e-05	3.34452e-05	2.83305e-05	2.56618e-05	1.89006e-05	1.81079e-05	7.49498e-06	3.56355e-05	2.57073e-05	1.93845e-05	1.90582e-05	3.21629e-05	3.10597e-05	3.08301e-05	2.76341e-05	Uncharacterized conserved protein	S
COG1576	0.000209159	0.000144508	0.000221425	0.000169159	0.000209215	0.000213743	0.000227199	0.000250241	0.000139408	0.000233015	0.000203014	0.000225229	0.000181315	0.000238755	0.000212652	0.00022445	0.00021639	0.000207752	0.000210602	0.000268788	0.000269535	0.000257218	0.000220962	0.00023082	0.00022029	0.000234419	0.000236722	0.000235515	0.000218829	0.000233166	0.000257101	0.000251802	0.000234634	0.000192399	0.000336608	0.000213338	0.000260246	0.00024476	0.000254749	Uncharacterized conserved protein	S
COG1583	1.61015e-06	1.8262e-05	5.79139e-05	1.83021e-06	8.31192e-06	5.53059e-06	7.37053e-06	9.78874e-06	2.71488e-06	2.62926e-05	3.78965e-06	1.54997e-05	5.36499e-06	2.45302e-05	7.36799e-06	7.21737e-06	8.64044e-06	6.93111e-06	9.08189e-06	1.38061e-05	7.86738e-06	4.78678e-05	7.34856e-06	1.28278e-05	4.01613e-06	1.21268e-05	0.00015841	2.55847e-05	2.27805e-05	2.24856e-05	1.4368e-05	9.77608e-06	2.57546e-05	8.10299e-06	0.000152058	3.37277e-05	4.70097e-05	3.5547e-05	5.96118e-05	Uncharacterized protein predicted to be involved in DNA repair (RAMP superfamily)	L
COG1586	8.51745e-05	4.17924e-05	1.66726e-05	3.6991e-05	2.56475e-05	2.80582e-05	9.82658e-05	1.88907e-05	4.29199e-05	2.84183e-05	1.27826e-05	2.00783e-05	0.00011594	2.10646e-05	2.7492e-05	9.93965e-05	3.63152e-05	2.86768e-05	2.7602e-05	4.68117e-05	2.61319e-05	5.03651e-05	2.12523e-05	1.6423e-05	8.12513e-06	3.31915e-05	2.87822e-05	5.63682e-06	7.79375e-06	1.44972e-05	1.95345e-05	2.58197e-05	5.52651e-06	1.17521e-05	0.000152641	1.41299e-05	5.07934e-05	2.31084e-05	3.84441e-05	S-adenosylmethionine decarboxylase	E
COG1587	9.14301e-05	6.85856e-05	6.81481e-05	0.000189027	0.000175639	9.39506e-05	0.000155617	8.01503e-05	5.70505e-05	0.000126976	0.000154835	8.70461e-05	0.000179043	5.46439e-05	8.14256e-05	0.00015735	6.85686e-05	9.00596e-05	8.05598e-05	5.33977e-05	9.82942e-05	8.75819e-05	0.000117989	7.63997e-05	6.57745e-05	6.66591e-05	3.61923e-05	4.93966e-05	1.68627e-05	0.0001124	2.85671e-05	0.000190647	4.89304e-05	0.000139241	0.000119069	0.00012088	8.38999e-05	9.37786e-05	8.34652e-05	Uroporphyrinogen-III synthase	H
COG1593	4.51745e-08	0	0	0	0	0	1.06101e-06	2.52416e-07	0	1.8163e-07	5.40898e-07	0	0	0	0	7.77131e-07	4.79788e-08	0	0	1.65135e-07	3.51542e-07	4.44953e-08	0	0	0	5.12457e-08	1.12912e-07	7.33914e-08	4.30515e-08	2.49239e-07	0	0	0	0	0	5.05144e-08	7.45642e-08	5.67227e-08	0	TRAP-type C4-dicarboxylate transport system, large permease component	G
COG1599	3.76371e-06	0	4.16316e-08	7.86819e-06	1.46762e-05	4.19497e-05	1.63014e-06	1.4248e-05	0	1.56297e-05	1.59712e-05	1.79113e-05	2.98549e-06	9.73238e-07	3.43234e-05	1.8475e-06	3.05587e-05	4.0216e-05	3.59781e-05	1.22474e-05	5.89521e-06	1.50784e-05	4.13081e-06	1.68757e-05	2.05148e-05	5.35517e-06	5.47703e-06	4.02892e-06	2.00628e-06	6.62525e-06	6.87187e-07	1.23368e-05	3.79805e-06	2.23423e-05	1.41485e-06	2.00869e-05	1.50979e-05	1.00038e-05	1.04727e-05	Single-stranded DNA-binding replication protein A (RPA), large (70 kD) subunit and related ssDNA-binding proteins	L
COG1601	0	0	0	0	0	0	0	0	0	0	0	0	0	0	0	0	0	0	0	0	0	0	0	8.10256e-07	5.17743e-07	0	0	5.63377e-08	2.98245e-07	1.12368e-06	1.96977e-07	0	4.44721e-08	0	2.57408e-08	0	0	0	0	Translation initiation factor 2, beta subunit (eIF-2beta)/eIF-5 N-terminal domain	J
COG1605	4.89867e-06	7.5287e-07	1.40985e-06	9.20649e-06	4.62808e-06	2.15038e-05	7.16101e-06	7.96559e-06	2.9732e-05	5.69418e-06	2.44409e-06	1.01911e-05	1.43959e-05	3.79241e-06	1.91018e-05	6.40332e-06	1.97473e-05	1.94938e-05	1.80245e-05	1.51105e-05	1.07916e-05	1.21314e-05	4.4484e-06	1.5643e-05	2.15185e-05	5.93224e-06	1.14055e-05	1.92925e-06	3.03038e-06	1.02107e-05	3.63765e-06	5.45952e-06	1.42567e-06	7.13974e-06	6.13568e-07	3.0173e-05	1.17988e-05	1.10662e-06	8.55757e-07	Chorismate mutase	E
COG1606	0.000121506	2.03816e-05	8.20461e-05	4.17859e-05	0.000130807	8.20408e-05	0.000105284	0.000113598	6.54752e-05	7.30398e-05	9.21085e-05	0.000117685	4.95749e-05	0.000125514	0.000106208	0.000104715	0.000110732	9.63086e-05	0.00010908	0.000102835	9.16367e-05	0.000146919	0.000126936	9.92817e-05	0.000129133	0.000163155	7.1607e-05	0.000127273	0.000196661	0.000103389	5.83344e-05	9.64623e-05	0.000124781	6.27701e-05	0.000231405	0.000109194	0.000150915	0.000128773	0.00015128	ATP-utilizing enzymes of the PP-loop superfamily	R
COG1609	1.6428e-05	1.24974e-05	8.7372e-06	2.26036e-05	7.79324e-06	5.11749e-05	3.53e-05	2.05156e-05	1.69182e-05	2.6723e-05	1.16437e-05	3.68246e-05	3.38556e-05	1.14734e-05	8.14273e-05	3.5714e-05	7.00101e-05	9.31637e-05	9.14137e-05	5.70029e-05	6.1717e-05	2.202e-05	2.38705e-05	2.11185e-05	2.06814e-05	0.0001116	8.50863e-06	5.97921e-05	4.35899e-05	5.89882e-05	4.78935e-06	2.31745e-05	5.83329e-05	1.25519e-05	5.01364e-05	1.47054e-05	2.38634e-05	2.51682e-05	2.40415e-05	Transcriptional regulators	K
COG1610	0.000214753	0.000170209	8.41209e-05	0.000318146	0.000237265	0.000186142	0.000239227	0.00020321	0.000158532	0.000174188	0.000186238	0.000164774	0.000217023	9.22421e-05	0.000165211	0.000237157	0.00016644	0.000183751	0.000172274	0.000219555	0.000208349	0.000164516	0.000196129	0.000180212	0.000191348	0.000165892	9.19994e-05	0.000162401	0.000218523	0.000196436	7.12847e-05	0.000181202	0.000163006	0.000238294	0.00023335	0.000183007	0.000163465	0.000203136	0.000194363	Uncharacterized conserved protein	S
COG1621	0.000328209	0.000301634	0.000471026	0.000240922	0.000415465	0.000375495	0.000370275	0.000242168	0.000257391	0.000370349	0.000387073	0.000243199	0.000308465	0.000262644	0.000371448	0.000372829	0.000335469	0.000380647	0.000375356	0.000195501	0.000270079	0.000234657	0.000400108	0.000213015	0.000243336	0.000282475	0.000544781	0.000373958	0.000374762	0.000327121	0.000555676	0.000381042	0.000370942	0.000261716	0.000488696	0.00031528	0.00023323	0.000305926	0.000330873	Beta-fructosidases (levanase/invertase)	G
COG1622	2.30804e-08	0	9.86915e-08	1.62392e-05	7.87967e-08	2.86677e-07	1.27341e-05	9.10543e-07	6.18174e-06	1.5131e-07	3.32191e-06	2.85145e-07	7.53336e-06	9.42828e-08	9.42402e-08	1.26574e-05	6.15066e-07	2.33165e-07	1.5659e-07	1.4314e-06	7.43768e-08	1.05673e-06	8.67309e-08	1.14681e-06	1.48403e-08	3.42276e-07	7.69488e-07	1.90214e-07	1.01981e-07	4.61408e-07	2.76987e-07	1.93958e-07	5.15089e-08	2.01354e-06	1.02488e-05	0	9.22543e-07	1.13364e-07	3.50514e-08	Heme/copper-type cytochrome/quinol oxidases, subunit 2	C
COG1629	4.70855e-07	0	1.24661e-05	5.38819e-06	4.09831e-07	5.19215e-06	4.96871e-06	6.12399e-06	3.65106e-07	2.17049e-08	4.64524e-06	4.94062e-06	6.75744e-06	2.97252e-05	3.46345e-06	4.82539e-06	3.98184e-06	3.74661e-06	2.95492e-06	1.11486e-05	4.22698e-06	5.28162e-07	6.3512e-07	1.05461e-05	0.000116139	1.33332e-05	3.94163e-07	2.85486e-06	2.32786e-06	1.71173e-05	2.48779e-06	3.07473e-05	2.8877e-06	9.6402e-06	4.58797e-06	1.73522e-05	5.09838e-07	1.12928e-07	1.12552e-07	Outer membrane receptor proteins, mostly Fe transport	P
COG1633	3.63619e-06	1.54363e-05	9.80625e-07	6.65927e-05	2.21671e-05	1.18089e-05	1.08956e-05	3.47527e-05	4.01481e-06	2.89052e-06	6.60073e-06	6.87234e-06	1.73384e-05	4.04391e-06	9.97014e-06	1.13525e-05	1.29944e-05	1.08082e-05	1.05011e-05	2.41609e-05	3.28758e-05	2.57777e-05	2.60384e-06	1.84263e-05	1.73321e-05	7.12226e-06	3.55818e-05	8.65031e-06	5.96999e-06	8.83461e-06	2.89246e-06	4.82755e-06	8.62449e-06	5.09016e-05	1.29411e-05	6.73309e-05	2.52267e-05	1.97725e-06	2.64141e-06	Uncharacterized conserved protein	S
COG1639	4.9045e-06	9.09601e-08	3.16021e-06	6.7153e-07	2.53054e-06	2.19662e-06	4.93556e-07	1.63343e-06	2.35141e-08	8.15148e-06	2.04472e-07	2.55832e-06	0	3.03133e-06	1.88025e-06	5.067e-07	1.51975e-06	1.73879e-06	2.59356e-06	1.8202e-06	2.11434e-05	7.56226e-07	2.22535e-06	2.66871e-06	2.90083e-06	4.50768e-06	1.87104e-06	1.99788e-05	5.63407e-06	1.26281e-06	3.24474e-06	2.45735e-06	2.03737e-05	5.33106e-06	4.29557e-06	1.39045e-06	4.78026e-07	2.65591e-06	2.76791e-06	Predicted signal transduction protein	T
COG1640	0.000706724	0.000521	0.000534526	0.000445692	0.000527366	0.000682073	0.000593416	0.000549096	0.00043839	0.000718838	0.000612721	0.000685199	0.000516976	0.000506258	0.00071344	0.00059371	0.000654062	0.00069223	0.000710209	0.000543369	0.000592886	0.000617144	0.00068954	0.000536188	0.000603525	0.000717199	0.000602119	0.000798901	0.000850416	0.000698943	0.000685606	0.000659966	0.000797428	0.000524307	0.000631177	0.000539271	0.000617087	0.000647088	0.000604595	4-alpha-glucanotransferase	G
COG1643	9.24165e-06	1.25999e-05	0.000184119	3.92038e-05	1.44744e-05	9.8611e-06	4.8381e-05	4.68768e-06	2.07503e-05	5.62709e-05	1.52492e-05	2.41829e-05	2.29825e-05	0.000130251	1.11346e-05	4.84149e-05	7.29449e-06	9.15392e-06	1.11489e-05	1.1779e-05	1.82213e-05	2.13308e-05	1.91155e-05	7.34473e-06	7.24543e-06	7.93914e-06	0.000114825	1.76343e-05	4.32548e-06	2.20524e-05	0.000170162	8.02228e-05	1.788e-05	1.24584e-05	4.16495e-05	3.79862e-06	2.17517e-05	5.95113e-06	4.56938e-06	HrpA-like helicases	L
COG1647	2.18986e-05	1.52016e-05	1.94236e-05	6.001e-06	1.14848e-05	2.61019e-05	1.26131e-05	6.68514e-05	1.22472e-05	2.3554e-05	3.13475e-05	1.46262e-05	8.63409e-06	3.88202e-05	2.43992e-05	1.33548e-05	3.66659e-05	2.32388e-05	2.4744e-05	8.13171e-05	5.46208e-05	5.1144e-05	1.37302e-05	4.10643e-05	3.4604e-05	2.60839e-05	3.37353e-05	2.3208e-05	1.24272e-05	2.80329e-05	2.28955e-05	1.91323e-05	2.2864e-05	1.81363e-05	0.000102201	4.00062e-05	5.00939e-05	1.71969e-05	2.97975e-05	Esterase/lipase	R
COG1648	0.000360486	0.000165397	0.000196294	0.000237134	0.000237472	0.000171062	0.000256543	0.000239846	0.00015702	0.000217839	0.000197862	0.000222245	0.000227528	0.000145529	0.000197594	0.000251531	0.000182417	0.000208025	0.000197585	0.000163177	0.000242765	0.000182905	0.000291534	0.000111279	0.000194266	0.000329821	7.5254e-05	0.000220944	0.000431503	0.00022477	8.67243e-05	0.000178689	0.000217841	0.000247003	0.000351212	0.000196297	0.000183076	0.00032639	0.000318701	Siroheme synthase (precorrin-2 oxidase/ferrochelatase domain)	H
COG1649	0.000868217	0.00154446	0.000752072	0.00116363	0.00128305	0.00115687	0.00100536	0.00091902	0.00175089	0.00117341	0.00117007	0.000740188	0.00115551	0.000897533	0.00110526	0.00100276	0.00107248	0.00116997	0.00108143	0.000884968	0.00098233	0.000957178	0.000840427	0.000826643	0.00100372	0.000838252	0.000997481	0.000700276	0.000620824	0.000948914	0.0010295	0.00103632	0.000703034	0.00127256	0.000658766	0.001214	0.000953871	0.000905003	0.000833033	Uncharacterized protein conserved in bacteria	S
COG1650	0	1.78492e-07	0	0	3.74385e-08	6.07174e-08	0	3.95887e-07	0	0	5.65559e-08	0	2.84819e-07	0	0	0	2.38873e-07	3.88818e-08	1.51929e-07	3.91507e-07	2.67892e-07	1.58236e-08	0	0	0	1.82242e-07	0	0	4.59303e-08	0	5.11902e-08	1.43303e-08	0	0	9.81123e-07	1.07784e-07	0	0	1.17832e-07	Uncharacterized protein conserved in archaea	S
COG1651	3.32288e-05	0.000106778	1.49874e-05	9.23086e-05	5.38843e-05	2.2671e-05	9.45772e-05	1.05858e-05	0.000152961	2.0978e-05	3.09495e-05	4.89808e-05	6.59235e-05	1.67709e-05	2.26911e-05	9.24012e-05	1.83111e-05	2.08818e-05	2.28132e-05	2.25848e-05	4.20678e-05	2.47309e-05	6.24812e-05	4.94854e-05	2.47961e-05	2.60635e-05	2.605e-05	3.92614e-05	1.22168e-05	5.05277e-05	1.57724e-05	1.41674e-05	4.08272e-05	2.53813e-05	5.88998e-05	1.60304e-05	2.50419e-05	1.59084e-05	1.42017e-05	Protein-disulfide isomerase	O
COG1652	1.34637e-06	0	5.83865e-07	2.25838e-05	6.79852e-06	8.59644e-07	1.66581e-05	2.54138e-06	9.2326e-06	1.34837e-06	2.83458e-06	1.02668e-05	5.49782e-06	5.34519e-07	9.41233e-07	1.7071e-05	1.74419e-06	1.32116e-06	1.30224e-06	2.12424e-06	6.08086e-07	4.19313e-06	3.77539e-05	4.51999e-06	1.11108e-06	1.12791e-06	5.51059e-06	4.88466e-06	6.87053e-07	3.57259e-07	4.43873e-06	7.58736e-07	5.34444e-06	1.35711e-06	1.70046e-05	4.61928e-07	4.52381e-06	2.18965e-06	3.301e-06	Uncharacterized protein containing LysM domain	S
COG1653	0.000174955	0.000119376	9.92351e-05	5.15153e-05	0.000161787	0.000185451	0.000187187	0.00019078	3.83753e-05	0.000160442	0.000139358	0.000337063	7.20936e-05	0.000153719	0.000210732	0.000187633	0.000213944	0.000181781	0.000243018	0.000125456	0.000174906	0.00018173	0.000165397	0.000243098	0.000291886	0.000220527	0.000114111	0.000261433	0.000370399	0.000274185	8.60042e-05	9.51398e-05	0.000263245	9.12682e-05	0.000265902	0.000135981	0.000180705	0.000289391	0.000322327	ABC-type sugar transport system, periplasmic component	G
COG1660	0.000268755	0.0002019	0.000246692	0.000187772	0.000231176	0.000211561	0.000255917	0.000215939	0.000226935	0.000266626	0.000242425	0.000245979	0.000206365	0.00025401	0.000228617	0.000260164	0.000229782	0.000226072	0.000230937	0.000193031	0.000231116	0.000211793	0.000262782	0.000169305	0.000230003	0.00025121	0.000264059	0.000275565	0.000314187	0.000265785	0.000291481	0.000289516	0.00027337	0.000207474	0.000271451	0.000193269	0.000213696	0.000264005	0.000250891	Predicted P-loop-containing kinase	R
COG1661	0.000168277	9.7559e-05	9.52925e-05	6.60913e-05	6.96575e-05	0.000125744	0.000206055	0.00016246	5.109e-05	0.000134406	0.000117513	0.000221892	0.00012653	0.000179142	0.000130363	0.000205137	0.000146137	0.000108906	0.000122311	0.000191757	0.000104918	0.000191449	0.000223761	0.000166108	0.000134747	0.000149346	0.000116511	0.000229518	0.000227694	0.000156641	9.94095e-05	0.00010254	0.000226523	6.79781e-05	0.000291622	9.09405e-05	0.000192161	0.000188566	0.000208598	Predicted DNA-binding protein with PD1-like DNA-binding motif	R
COG1662	9.58441e-07	5.77467e-08	1.92816e-06	0.000240696	1.45734e-06	5.54396e-06	0.00050334	5.4961e-06	0.000747462	2.67555e-06	2.02666e-05	3.58083e-06	6.01397e-05	3.33547e-06	3.72412e-06	0.000513842	5.90687e-06	3.52503e-06	2.97763e-06	3.01686e-05	4.96674e-06	2.63479e-05	3.80859e-06	4.35571e-05	8.1044e-07	5.29372e-06	1.08745e-05	4.2671e-06	1.56611e-06	1.12122e-05	3.39347e-06	1.37928e-06	3.90141e-06	9.94213e-05	0.000203174	1.15269e-06	2.73032e-05	1.87847e-06	1.0604e-06	Transposase and inactivated derivatives, IS1 family	L
COG1663	0.000111351	0.00014572	0.000151263	0.000169624	0.000153501	0.000142416	0.000127404	9.56194e-05	0.000144753	0.000158398	0.000163649	9.07227e-05	0.000186485	0.0001079	0.000103089	0.000128395	9.7671e-05	0.00012121	0.000104989	8.20554e-05	0.000106791	0.000102542	0.000115037	0.000102229	0.000118156	7.226e-05	0.000204423	5.1393e-05	1.75074e-05	0.000110633	0.000216	0.000169546	5.20101e-05	0.000156441	9.92261e-05	0.000134126	0.00010382	8.35321e-05	7.13588e-05	Tetraacyldisaccharide-1-P 4'-kinase	M
COG1672	0.000390687	0.000513997	0.00371303	0.000314135	0.000598051	0.000491875	0.000305174	0.000370615	0.00067569	0.000369111	0.000542259	0.000423572	0.00053389	0.00184802	0.000468048	0.000306348	0.000434078	0.000505421	0.000482994	0.000286468	0.000431495	0.000279472	0.00033298	0.000414178	0.000290753	0.000348069	0.00155342	0.000208214	0.000568573	0.000314279	0.00214253	0.00105697	0.000207909	0.000492749	0.00010835	0.000631356	0.000278973	0.000477299	0.000427895	Predicted ATPase (AAA+ superfamily)	R
COG1674	0.000807057	0.000337288	0.000608113	0.00032144	0.000566246	0.000432552	0.00057902	0.000615449	0.000265978	0.000499882	0.000507522	0.000766388	0.000553097	0.000652677	0.000528471	0.000577738	0.000608289	0.000479657	0.000531924	0.000807984	0.000693477	0.000546315	0.000731414	0.000582222	0.000518679	0.000570492	0.000415526	0.000784951	0.000880803	0.000537938	0.000390376	0.00051798	0.000783506	0.000516989	0.000489032	0.000628055	0.000549427	0.000655462	0.000627532	DNA segregation ATPase FtsK/SpoIIIE and related proteins	D
COG1680	3.07147e-05	3.78112e-05	9.50554e-06	4.75341e-06	4.55096e-06	4.69827e-05	1.46102e-05	3.4963e-05	1.3281e-05	2.20808e-05	8.14933e-06	3.35622e-05	6.94176e-06	1.56796e-05	5.10942e-05	1.50158e-05	5.44746e-05	4.88047e-05	5.4012e-05	5.55013e-05	5.30052e-05	3.51264e-05	1.67008e-05	4.2458e-05	3.75244e-05	5.22878e-05	2.4261e-05	2.79846e-05	4.86742e-05	3.59033e-05	7.35872e-06	1.78315e-05	2.88774e-05	1.0094e-05	1.71819e-05	1.15443e-05	3.48759e-05	3.061e-05	2.84262e-05	Beta-lactamase class C and other penicillin binding proteins	V
COG1683	0.000281044	0.000246962	0.000225611	0.000127185	0.000153897	0.000174332	0.000130756	0.000243455	0.00019587	0.000217212	0.000120676	0.00024148	0.000184611	0.000245182	0.000189254	0.000128862	0.000189104	0.000170977	0.000184936	0.000183881	0.00012419	0.000185372	0.000274479	0.000214405	0.000205907	0.000240362	0.00022638	0.000249153	0.00024168	0.000237824	0.00023684	0.000237896	0.000246858	0.000153263	0.000248708	0.000173552	0.000187126	0.000190756	0.000193181	Uncharacterized conserved protein	S
COG1684	0.00025971	2.50402e-05	0.00011001	7.52416e-05	6.99456e-05	5.73653e-05	5.33054e-05	8.01242e-05	5.25624e-05	0.000118397	2.51417e-05	0.00013002	4.14578e-05	8.78974e-05	7.6748e-05	5.49787e-05	5.90604e-05	9.43582e-05	9.18738e-05	4.0237e-05	0.000110454	3.57529e-05	8.13673e-05	5.5828e-05	8.41559e-05	0.000129533	2.61487e-05	0.000129579	0.000353733	0.000124463	5.41927e-05	0.000105303	0.000130612	3.93161e-05	8.41129e-05	2.55594e-05	3.56057e-05	0.000195991	0.000188436	Flagellar biosynthesis pathway, component FliR	NU
COG1685	8.9692e-06	0	9.24045e-07	0	2.07361e-08	6.6923e-06	1.15211e-07	1.38871e-06	0	1.64567e-06	3.35175e-06	3.05553e-06	0	1.93105e-06	2.85156e-06	1.12514e-07	2.13578e-06	1.9382e-06	2.7096e-06	2.9274e-06	1.02875e-06	5.9772e-06	2.28713e-06	1.00928e-05	8.49484e-06	2.28121e-06	9.48918e-07	9.54088e-07	3.52761e-06	7.30778e-06	1.28533e-06	1.7303e-06	7.94659e-07	1.09874e-07	0	4.57691e-07	6.37411e-06	6.92705e-07	5.59407e-07	Archaeal shikimate kinase	EH
COG1686	0.000431589	0.000181648	0.000232842	0.000158656	0.000312046	0.000282209	0.00039628	0.000419885	0.000304822	0.000310372	0.000191942	0.00042216	0.000181677	0.000423694	0.000351774	0.000394999	0.000395556	0.00033586	0.000364144	0.000578435	0.000391575	0.000445871	0.000373088	0.000461492	0.000405189	0.000489873	0.00029514	0.000504412	0.000556547	0.000406875	0.000208728	0.000269787	0.00050893	0.000202552	0.000762269	0.000289133	0.000444074	0.0004722	0.000528274	D-alanyl-D-alanine carboxypeptidase	M
COG1688	1.44643e-05	2.0535e-07	6.79388e-06	9.0861e-08	7.64799e-06	2.52456e-06	1.43164e-05	1.0103e-05	2.37603e-06	1.86085e-05	3.85363e-06	1.46209e-05	5.75001e-07	1.05966e-05	4.54217e-06	1.4547e-05	4.81693e-06	5.16483e-06	4.94754e-06	1.04841e-05	1.55891e-05	1.54411e-05	1.15884e-05	6.94592e-06	6.58964e-06	9.73546e-06	3.25499e-06	1.55495e-05	1.86524e-05	1.29501e-05	5.13424e-06	7.0198e-06	1.67407e-05	6.99037e-07	3.56944e-05	9.6562e-06	1.52461e-05	1.09356e-05	1.76666e-05	Uncharacterized protein predicted to be involved in DNA repair (RAMP superfamily)	L
COG1706	5.76068e-08	0	0	1.37091e-05	0	1.76899e-07	9.03507e-06	2.23331e-07	5.41637e-06	5.79037e-08	2.42561e-06	1.75371e-08	7.67808e-06	2.02952e-08	1.0558e-07	8.75837e-06	1.25505e-07	8.71397e-08	5.4479e-08	1.67107e-06	9.40123e-08	1.10673e-06	1.17583e-07	1.24687e-06	5.1112e-08	1.47035e-07	3.83963e-07	1.87178e-07	1.23524e-07	2.49724e-07	2.11844e-07	3.08316e-07	1.77404e-07	1.60051e-06	9.8345e-06	1.6104e-08	1.02216e-06	3.61665e-08	4.83679e-08	Flagellar basal-body P-ring protein	N
COG1708	6.59618e-05	0.000276742	0.000248642	0.000219559	0.00019402	0.000241712	0.000106195	0.000144472	0.000483006	0.000258209	0.000207017	0.000142929	0.000204907	0.000224143	0.000253597	0.00010846	0.00025488	0.000263972	0.000258079	0.000138818	0.000200259	0.000186001	0.000141085	0.000129364	0.000161496	0.00020155	0.000752817	0.000182708	9.04685e-05	0.000146253	0.000718114	0.000139909	0.000181989	0.000164348	0.000172626	0.000416104	0.000186142	0.000112552	0.000106565	Predicted nucleotidyltransferases	R
COG1712	0.000102694	0.000143962	0.000150463	9.31817e-05	0.000148241	0.000103013	0.000170502	7.56375e-05	0.000149867	5.4473e-05	8.25798e-05	0.000103325	0.000185968	0.000124406	0.000106739	0.000171318	9.83447e-05	9.86244e-05	0.000100219	6.7245e-05	7.98391e-05	0.000105315	7.7859e-05	8.22416e-05	0.000118362	6.80298e-05	0.000189961	0.000123873	5.24151e-05	9.36974e-05	0.000211002	0.000107231	0.000125313	7.99044e-05	9.966e-05	0.000114684	0.000103732	9.34626e-05	9.09553e-05	Predicted dinucleotide-utilizing enzyme	R
COG1716	4.23059e-05	2.19549e-05	2.84006e-05	2.27845e-05	0.000115412	3.03968e-05	8.69944e-05	4.67626e-05	3.92745e-05	3.94642e-05	1.48157e-05	2.07975e-05	1.28718e-05	4.94471e-05	2.9984e-05	8.81642e-05	2.27853e-05	2.30485e-05	2.82081e-05	4.90585e-05	0.00010603	6.13059e-05	5.64051e-05	4.47781e-05	2.75636e-05	1.85859e-05	2.79259e-05	5.99647e-05	2.60906e-05	5.35726e-05	2.67708e-05	2.85958e-05	6.30196e-05	1.22048e-05	6.35332e-05	5.52111e-05	6.10718e-05	6.6416e-05	5.81002e-05	FOG: FHA domain	T
COG1719	3.57619e-07	0	1.88415e-06	0	0	2.76377e-07	4.46828e-06	1.82803e-06	6.59339e-08	3.67166e-07	2.01632e-06	1.4215e-06	0	2.47647e-06	1.15756e-06	4.2632e-06	1.6407e-06	8.89984e-07	1.13924e-06	1.76458e-06	1.6505e-07	3.94257e-07	4.30472e-07	8.10926e-07	1.98591e-07	2.74903e-06	9.25157e-07	3.56543e-06	3.09673e-06	6.96524e-07	5.75998e-07	3.5376e-07	3.94879e-06	5.85899e-08	0	1.31533e-06	2.1976e-07	3.27537e-07	7.57249e-07	Predicted hydrocarbon binding protein (contains V4R domain)	R
COG1720	0.000104315	2.25987e-06	0.000187667	1.62207e-05	1.51527e-05	7.32949e-05	2.76855e-05	8.251e-05	1.31569e-05	0.000106531	1.42139e-05	8.81259e-05	9.52714e-06	0.000178749	8.08714e-05	3.00948e-05	7.36627e-05	7.74244e-05	8.89229e-05	6.76549e-05	6.06256e-05	0.000105668	7.93495e-05	8.41011e-05	0.000100159	0.000110282	0.000196939	0.000128532	0.000186957	8.27146e-05	0.000220596	0.000128996	0.000131105	4.35051e-05	2.72994e-05	3.68638e-05	0.000106642	7.67591e-05	6.67417e-05	Uncharacterized conserved protein	S
COG1721	0.000563104	0.000552233	0.000542526	0.000328815	0.000412084	0.000577616	0.000447429	0.000637084	0.000502796	0.000522567	0.000468896	0.000548297	0.000360434	0.000477663	0.000611147	0.00044604	0.000655217	0.000633273	0.000639618	0.00062909	0.000577818	0.000589347	0.000505382	0.000469925	0.000532005	0.000770231	0.000492102	0.000482331	0.000669165	0.000550711	0.000440631	0.000516604	0.000476873	0.000493237	0.000301655	0.000502921	0.000584263	0.000521583	0.000470656	Uncharacterized conserved protein (some members contain a von Willebrand factor type A (vWA) domain)	R
COG1722	5.47515e-06	1.35605e-06	8.4076e-06	1.11469e-05	4.32735e-06	4.82601e-06	1.0812e-05	2.29923e-05	8.69231e-06	8.25214e-06	1.50859e-05	9.743e-06	8.15544e-06	3.58459e-05	7.44972e-06	1.10204e-05	1.17195e-05	5.15564e-06	6.43115e-06	2.80435e-05	2.30111e-05	3.26545e-05	3.05505e-06	4.81536e-05	2.0873e-05	1.27919e-05	2.01432e-05	6.30825e-06	5.22506e-06	2.0455e-05	2.07336e-06	9.56227e-06	5.79637e-06	8.06275e-06	8.65775e-06	8.93948e-06	3.34925e-05	3.56402e-06	3.97104e-06	Exonuclease VII small subunit	L
COG1727	1.01735e-05	2.16143e-05	8.96863e-06	2.35705e-05	2.81817e-05	2.17338e-05	5.37885e-05	9.30997e-06	3.1745e-05	1.40009e-05	1.70174e-05	3.23894e-05	2.35993e-05	1.15943e-05	2.47689e-05	5.33502e-05	1.68283e-05	1.9976e-05	2.30881e-05	1.68533e-05	3.25947e-05	2.66722e-05	2.43271e-05	7.98378e-06	1.25464e-05	1.07965e-05	1.42865e-05	2.96279e-05	5.81579e-06	2.37495e-05	9.02157e-06	1.11979e-05	2.96822e-05	8.12499e-06	4.92167e-05	1.61084e-05	2.69002e-05	1.18559e-05	9.54655e-06	Ribosomal protein L18E	J
COG1733	0.000334502	0.000241967	0.000125109	0.000200055	0.000292784	0.000241566	0.000303401	0.000174554	0.000230333	0.000201746	0.000259803	0.000252179	0.000238191	0.000153462	0.000235777	0.000308265	0.000214014	0.000231414	0.000243282	0.000151185	0.000235285	0.000238591	0.000264202	0.000160409	0.000174104	0.000144101	0.000112084	0.000266368	0.000168875	0.000181204	6.1437e-05	0.000129327	0.000261984	0.000172297	0.000271718	0.000275744	0.00023452	0.000204782	0.00022412	Predicted transcriptional regulators	K
COG1734	5.7572e-05	0.000106798	0.000145933	0.000253174	9.79121e-05	0.00010371	9.06286e-05	8.11538e-05	0.00017725	0.000113419	0.000145624	6.99965e-05	0.000136379	0.000120629	9.14395e-05	9.23603e-05	9.28911e-05	0.00010093	9.31433e-05	7.72747e-05	9.14143e-05	8.81425e-05	8.80731e-05	8.82362e-05	7.81197e-05	5.7105e-05	0.000148055	4.33082e-05	1.24675e-05	7.88314e-05	0.000177201	0.000137879	4.42387e-05	0.000131717	8.19322e-05	0.000118593	8.81054e-05	6.01657e-05	5.19422e-05	DnaK suppressor protein	T
COG1737	0.000230995	0.000128543	0.000147045	9.57826e-05	0.000170801	0.000167075	0.000248567	0.00015772	0.000105942	0.000142867	0.000238078	0.000177762	0.000124437	0.000220411	0.000211098	0.000252489	0.000198702	0.000193956	0.000212411	0.000167361	0.000175767	0.000216389	0.000179896	0.000178842	0.000167261	0.000202565	9.88837e-05	0.000303335	0.000297099	0.000195001	0.000117043	0.000120851	0.000303642	7.64492e-05	0.000600414	0.000133264	0.000214966	0.000290918	0.000379254	Transcriptional regulators	K
COG1744	0.000183219	1.77337e-05	9.58469e-05	4.28375e-05	0.000135625	0.000137751	0.000106756	0.000161088	2.70045e-05	0.000139438	2.81053e-05	0.000173748	1.40885e-05	0.000162062	0.000158032	0.000105987	0.00014371	0.000160283	0.000169199	0.000145188	0.000178574	0.000144084	0.000185151	0.000156658	0.000172069	0.000249314	7.71456e-05	0.000205373	0.000262441	0.000156509	5.82461e-05	0.000132593	0.00020186	6.85817e-05	5.6197e-05	6.58395e-05	0.000143657	0.000151967	0.00015029	Uncharacterized ABC-type transport system, periplasmic component/surface lipoprotein	R
COG1748	5.25625e-06	2.28208e-06	9.16541e-06	5.39023e-06	8.99636e-06	4.24738e-05	5.29163e-06	1.79822e-05	2.43766e-06	6.58217e-05	1.9088e-05	1.34873e-05	3.92258e-06	8.95828e-06	3.62838e-05	5.7255e-06	3.19302e-05	4.27472e-05	3.70114e-05	1.40005e-05	6.73781e-06	1.83346e-05	2.87961e-06	1.96266e-05	1.79347e-05	5.50122e-06	5.78947e-06	3.0022e-06	2.01725e-06	8.28777e-06	9.80997e-06	4.19207e-05	2.97806e-06	2.02629e-05	0.000121661	2.78855e-05	1.84038e-05	2.29514e-05	3.7359e-05	Saccharopine dehydrogenase and related proteins	E
COG1749	0.000108256	9.67975e-07	4.30669e-05	2.53012e-05	2.34519e-05	2.63958e-05	3.17898e-05	5.4594e-05	9.62808e-06	4.8467e-05	3.769e-06	5.33774e-05	1.42645e-05	4.28858e-05	3.73877e-05	3.13143e-05	2.47729e-05	4.1164e-05	4.06806e-05	1.92847e-05	4.68535e-05	1.55852e-05	4.08787e-05	2.41877e-05	4.19334e-05	5.21925e-05	1.04684e-05	7.14599e-05	0.000155318	5.32882e-05	2.72875e-05	5.22521e-05	7.19261e-05	1.41915e-05	3.65891e-05	9.02737e-06	1.63199e-05	9.07458e-05	8.44345e-05	Flagellar hook protein FlgE	N
COG1750	0.000163489	1.88842e-05	8.80018e-05	7.95837e-05	5.55094e-05	8.10632e-05	8.18502e-05	0.000176626	3.44654e-05	0.000139179	0.000107907	0.000125304	2.93894e-05	0.000156341	9.97795e-05	8.13012e-05	0.000102192	9.67925e-05	0.000105011	0.000157273	0.000118759	0.000127388	0.000164713	0.000122953	0.00016828	0.000180382	7.06396e-05	0.00018757	0.00024221	0.00015925	6.68294e-05	0.000151358	0.000189215	7.16704e-05	0.000232128	8.33906e-05	0.000126852	0.000117756	0.000124966	Archaeal serine proteases	R
COG1752	0.000221507	0.000524171	0.000108673	0.000355657	0.000355671	0.000344172	0.000308043	0.000201891	0.000509636	0.000222783	0.000400986	0.000211152	0.000415452	0.000109925	0.000303518	0.000310279	0.000290152	0.000339609	0.000307877	0.00020278	0.000264868	0.000264152	0.000198749	0.000262262	0.000226493	0.000173015	0.00025047	0.000103492	7.2289e-05	0.000204527	0.000216656	0.000171466	0.000102968	0.000371458	0.000131771	0.000385642	0.000267744	0.000222263	0.000193566	Predicted esterase of the alpha-beta hydrolase superfamily	R
COG1758	4.41323e-05	7.19432e-05	9.44942e-05	3.69969e-05	1.25135e-05	3.31396e-05	3.8348e-05	1.86943e-05	8.92568e-05	1.84191e-05	1.678e-05	4.17786e-05	3.24737e-05	7.60329e-05	3.52222e-05	3.67515e-05	3.81083e-05	3.56159e-05	3.66306e-05	2.87872e-05	2.18978e-05	2.91258e-05	2.19025e-05	6.29558e-05	2.34776e-05	2.21477e-05	0.000170267	2.42476e-05	1.44538e-05	1.9877e-05	0.000182552	2.55043e-05	2.35884e-05	1.78447e-05	4.79209e-05	2.26102e-05	3.04332e-05	2.1188e-05	1.46805e-05	DNA-directed RNA polymerase, subunit K/omega	K
COG1760	0.000265988	0.00022952	0.000318986	0.000265059	0.000298399	0.00029732	0.000386377	0.000263247	0.000257905	0.000318615	0.000282116	0.000398943	0.000258844	0.000393013	0.00028932	0.000382828	0.000281421	0.000274813	0.00029342	0.000237643	0.000293507	0.000340974	0.000305664	0.000334235	0.000360618	0.000343875	0.000304854	0.000460995	0.000219792	0.000325635	0.000292187	0.000391765	0.000464886	0.000269597	0.000603441	0.000245306	0.000345636	0.000425434	0.000454361	L-serine deaminase	E
COG1762	5.6993e-05	6.55954e-05	4.1236e-05	7.41805e-05	6.75383e-05	2.44055e-05	0.000189514	4.08713e-05	4.70862e-05	6.09975e-05	7.44798e-05	6.22563e-05	9.15494e-05	3.94115e-05	3.56836e-05	0.00019149	3.57727e-05	3.47459e-05	3.89998e-05	4.02269e-05	5.37689e-05	7.54777e-05	8.11334e-05	3.19147e-05	1.95395e-05	4.13576e-05	3.08528e-05	0.000100582	5.87912e-05	3.47613e-05	6.36046e-05	3.7041e-05	9.85428e-05	1.9974e-05	0.000676764	4.90275e-05	7.83937e-05	0.000127754	0.00017981	Phosphotransferase system mannitol/fructose-specific IIA domain (Ntr-type)	GT
COG1763	0.000108053	0.000128793	0.000167124	0.000104756	9.41938e-05	8.53444e-05	0.000157091	6.12651e-05	0.000125627	0.000147259	6.88483e-05	0.000109641	0.000156052	0.00012473	8.20853e-05	0.000155443	7.29842e-05	7.68977e-05	8.09773e-05	5.25535e-05	3.27645e-05	6.5424e-05	0.000112445	6.4729e-05	7.2317e-05	8.66247e-05	0.000174821	0.000164318	4.43492e-05	8.61047e-05	0.000260086	0.000132709	0.000168848	7.53473e-05	9.62693e-05	5.54726e-05	6.50088e-05	7.60575e-05	7.54046e-05	Molybdopterin-guanine dinucleotide biosynthesis protein	H
COG1764	0	0	0	0	5.40231e-08	0	0	0	0	0	0	1.80376e-06	0	0	0	0	0	0	0	0	0	0	0	0	2.3162e-07	0	0	7.22283e-07	3.2083e-08	0	2.77274e-07	1.95457e-07	5.32011e-07	0	5.14816e-08	0	0	0	0	Predicted redox protein, regulator of disulfide bond formation	O
COG1770	9.74035e-06	0.000115117	1.15055e-05	2.47915e-05	1.14777e-05	5.05022e-05	4.81565e-05	3.09929e-05	8.40811e-05	6.40353e-05	2.28695e-05	3.89748e-05	2.34923e-05	2.54793e-05	4.69281e-05	4.82045e-05	5.02837e-05	4.66642e-05	4.81018e-05	4.89473e-05	4.23811e-05	3.98841e-05	1.8659e-05	4.68902e-05	5.05629e-05	1.74128e-05	2.35289e-05	2.65073e-05	6.13859e-06	2.13891e-05	1.02771e-05	3.77321e-05	2.67794e-05	2.87109e-05	3.93768e-05	5.12906e-05	3.96805e-05	1.24518e-05	8.52731e-06	Protease II	E
COG1773	0.000884204	0.000577917	0.000845595	0.000624329	0.000769037	0.000707715	0.000774691	0.000743556	0.000591067	0.000728732	0.000653199	0.000692353	0.000652408	0.000872018	0.000737225	0.000775862	0.000735113	0.000730886	0.000740085	0.00066174	0.000722285	0.000755764	0.000760938	0.000677783	0.00073337	0.000782561	0.000952737	0.000782303	0.000820518	0.000724858	0.000871911	0.000730509	0.00077993	0.000649379	0.000892925	0.000663611	0.000758603	0.000690566	0.000707585	Rubredoxin	C
COG1776	0.000350995	3.74593e-05	0.000161116	2.10772e-05	7.56528e-05	9.28685e-05	5.12534e-05	0.000114148	3.08678e-05	0.000141536	1.88298e-05	0.000193088	2.15038e-05	0.000139662	0.00012152	4.95605e-05	0.0001017	0.000139322	0.00013438	9.47347e-05	0.000143224	4.59099e-05	0.000124545	7.07828e-05	0.000116592	0.000221303	3.85579e-05	0.000174395	0.000559096	0.000175695	7.99401e-05	0.000148156	0.000172001	4.27807e-05	6.80131e-05	3.45643e-05	4.58654e-05	0.000263071	0.000245087	Chemotaxis protein CheC, inhibitor of MCP methylation	NT
COG1778	0.000101142	0.00012365	0.000139309	0.000172095	0.000225351	0.000167409	0.000106718	0.00010951	0.000225451	0.000176777	0.000181871	8.72876e-05	0.000151728	0.000101029	0.000147362	0.000106483	0.000139422	0.000155213	0.000144311	0.000103498	0.000143316	0.000133588	0.000107189	0.000111526	0.00012504	8.94762e-05	0.000177436	4.33986e-05	3.11857e-05	0.000116324	0.000190746	0.000155658	4.235e-05	0.000199441	0.000226589	0.000171972	0.000133679	0.000125412	0.000134087	Low specificity phosphatase (HAD superfamily)	R
COG1781	0.00016144	0.00012871	0.000164018	0.000144427	0.000123379	0.000136276	0.00015866	0.000137383	0.000131117	0.000189365	0.000144305	0.000151583	0.000133807	0.000134508	0.000145695	0.000156107	0.000132987	0.000144736	0.000145297	0.000104052	0.000154382	0.000139496	0.000175646	0.000104332	0.000141638	0.000158752	0.000174236	0.000168797	0.000185109	0.000152848	0.000205495	0.000180322	0.000166729	0.00013992	0.000110389	0.000144562	0.000140328	0.000151761	0.000141676	Aspartate carbamoyltransferase, regulatory subunit	F
COG1782	0.000316239	3.93299e-05	0.000197757	4.8203e-05	0.000157642	0.000184651	0.000209423	0.000324983	3.1909e-05	0.000213009	0.000129578	0.000296278	6.12444e-05	0.000367531	0.0002188	0.000209854	0.00023804	0.000205068	0.000228342	0.000356642	0.000298756	0.000284993	0.000253154	0.000331077	0.000269906	0.00034944	0.000186576	0.000414995	0.000445086	0.000292719	0.00013813	0.000180229	0.000413387	0.000110939	0.000357086	0.000153454	0.000283132	0.000294879	0.000317312	Predicted metal-dependent RNase, consists of a metallo-beta-lactamase domain and an RNA-binding KH domain	R
COG1786	4.41263e-06	0	1.15168e-05	3.38455e-06	4.28765e-07	4.64776e-06	5.36747e-08	2.63598e-05	2.09653e-06	2.30768e-05	1.77352e-05	2.54251e-05	4.23623e-07	7.34739e-05	6.15607e-06	3.93137e-08	1.22586e-05	5.47893e-06	5.09797e-06	3.07593e-05	1.03947e-05	5.57503e-05	5.46441e-07	3.53448e-05	4.24234e-05	7.1733e-06	2.43744e-05	5.7113e-06	3.5232e-06	2.48626e-05	1.13474e-05	6.25567e-06	5.67094e-06	1.00268e-05	0	6.10176e-06	5.44491e-05	3.87352e-07	2.84815e-07	Uncharacterized conserved protein	S
COG1796	3.34534e-06	8.89755e-08	3.58287e-06	3.23403e-06	7.0172e-06	4.48135e-06	1.04798e-05	9.48327e-06	1.03783e-05	4.16202e-06	4.96936e-07	7.53256e-06	3.14468e-06	7.81479e-06	8.31536e-06	1.03217e-05	1.62122e-05	5.96223e-06	7.31685e-06	2.41254e-05	5.53414e-06	1.41084e-05	2.47724e-06	6.70919e-06	8.22083e-06	1.91212e-05	8.83791e-06	1.51027e-05	6.78987e-06	4.85895e-06	5.34542e-06	1.97783e-06	1.51961e-05	6.37271e-06	1.40206e-06	4.26749e-06	1.4658e-05	1.13838e-06	1.14942e-06	DNA polymerase IV (family X)	L
COG1802	0.0007799	0.000312754	0.000437121	0.000415093	0.000647403	0.000496724	0.000838152	0.000585357	0.000347273	0.000507053	0.000343112	0.000569491	0.00035758	0.000551497	0.000546894	0.000836424	0.000508084	0.000495681	0.000567028	0.000424193	0.00054428	0.000442336	0.000727742	0.000498878	0.000449573	0.000643133	0.000296167	0.00099498	0.0012057	0.000465028	0.0003178	0.000446919	0.000994718	0.000313706	0.0013052	0.000319859	0.000447519	0.000831983	0.000959961	Transcriptional regulators	K
COG1803	0.000536873	0.000562141	0.000347799	0.000417484	0.000574744	0.000458885	0.000604087	0.000538956	0.000446898	0.000457946	0.000543053	0.000465148	0.000489407	0.000438365	0.000463516	0.000608692	0.000496332	0.000463822	0.000468836	0.00059629	0.000532083	0.000554884	0.000505535	0.000451376	0.000477545	0.000554997	0.000376808	0.000483628	0.000524531	0.000493031	0.000335926	0.00043451	0.000488395	0.000456193	0.000440107	0.00045961	0.000561472	0.000528167	0.00051835	Methylglyoxal synthase	G
COG1804	4.03508e-05	1.80876e-05	3.75219e-05	0.000124081	0.000288404	2.65222e-05	0.000179227	3.77498e-05	4.08983e-05	3.66027e-05	2.79613e-05	5.13922e-05	6.59083e-05	9.13448e-05	2.83049e-05	0.000180813	3.36871e-05	2.21846e-05	2.7513e-05	6.99264e-05	6.98822e-05	0.000116525	7.29984e-05	6.3963e-05	4.79061e-05	5.75276e-05	2.4229e-05	4.98312e-05	2.90016e-05	3.90792e-05	1.38132e-05	3.70988e-05	4.96457e-05	7.62679e-05	9.66648e-05	3.18684e-05	0.000116162	3.11618e-05	3.18507e-05	Predicted acyl-CoA transferases/carnitine dehydratase	C
COG1812	0	0	0	0	0	0	0	0	0	0	0	0	0	0	0	0	0	0	0	0	0	1.27118e-06	0	0	1.73813e-07	0	0	0	0	0	0	0	0	0	0	0	1.57628e-06	0	0	Archaeal S-adenosylmethionine synthetase	E
COG1815	8.64939e-05	1.17696e-05	3.73182e-05	1.49454e-05	2.10892e-05	1.7048e-05	1.90351e-05	2.896e-05	1.26239e-05	3.69601e-05	3.25088e-06	4.15147e-05	9.2127e-06	3.59057e-05	2.66138e-05	1.91303e-05	1.64362e-05	2.82801e-05	2.75485e-05	1.2627e-05	3.78535e-05	1.10351e-05	2.67648e-05	1.64133e-05	2.82677e-05	3.9106e-05	8.39651e-06	4.12679e-05	0.000117909	3.73875e-05	1.73101e-05	3.88599e-05	4.29739e-05	9.67311e-06	2.63228e-05	8.54346e-06	1.11715e-05	6.16419e-05	5.87329e-05	Flagellar basal body protein	N
COG1816	0.000412886	0.000173402	0.000317114	0.000301153	0.000301905	0.00025842	0.000273468	0.00028202	0.000179236	0.000300464	0.000256511	0.000280457	0.000230695	0.000317206	0.000256703	0.000276624	0.000236992	0.000262949	0.0002544	0.000227286	0.000305218	0.000271152	0.000423482	0.000250729	0.000317827	0.000433655	0.000390483	0.00030399	0.00047163	0.000332527	0.000476183	0.000340733	0.000307189	0.000288806	0.000401081	0.000212126	0.000266867	0.000322863	0.00031345	Adenosine deaminase	F
COG1817	5.44349e-07	7.1337e-05	0.000119088	3.68104e-05	5.22896e-05	1.26635e-05	5.42088e-07	9.03787e-06	7.38441e-05	4.4075e-05	4.30011e-05	1.1874e-05	2.87165e-05	8.00911e-05	1.38231e-05	5.92801e-07	1.61477e-05	1.34607e-05	1.25861e-05	1.10694e-05	4.20502e-05	7.18559e-05	1.32276e-06	1.3896e-05	6.09628e-06	1.41585e-05	0.000130776	7.50143e-06	1.68787e-06	8.9923e-06	0.000116524	7.32717e-05	7.44873e-06	3.87527e-05	1.96268e-07	4.34605e-05	7.21497e-05	2.05838e-05	1.81808e-05	Uncharacterized protein conserved in archaea	S
COG1819	0.000279617	0.000310965	0.000207318	0.00037129	0.00025716	0.000268967	0.000356544	0.000253107	0.000368339	0.000291752	0.000300293	0.000218372	0.000365442	0.000205367	0.000235328	0.000357856	0.000227671	0.000241395	0.000223211	0.000202958	0.000217787	0.000237681	0.000284697	0.00021729	0.000204174	0.000225123	0.000304011	0.000263561	0.000226034	0.000262119	0.00031395	0.000345799	0.000265721	0.000286155	0.000841473	0.000268884	0.00023501	0.000322452	0.000405243	Glycosyl transferases, related to UDP-glucuronosyltransferase	GC
COG1827	0.000178426	1.06653e-05	7.77934e-05	2.47815e-05	6.12139e-05	8.03213e-05	7.85062e-05	8.55259e-05	1.60591e-05	8.03535e-05	6.05311e-05	0.000108465	2.8237e-05	9.44181e-05	0.000100967	8.13138e-05	8.39991e-05	9.3324e-05	9.92014e-05	5.52771e-05	0.000102102	6.48739e-05	0.000111988	5.86825e-05	8.22521e-05	0.000144749	3.61211e-05	0.000171463	0.000313604	8.6512e-05	5.10556e-05	8.18133e-05	0.000172096	4.49962e-05	0.000186554	5.28113e-05	6.66502e-05	0.000180131	0.000190165	Predicted small molecule binding protein (contains 3H domain)	R
COG1828	0	3.04454e-06	1.41261e-06	0	3.0508e-06	0	1.96653e-07	0	0	0	2.29715e-07	2.34682e-06	6.69325e-08	4.63228e-07	1.31795e-07	1.44037e-07	0	0	1.78516e-07	0	1.24778e-07	0	6.2319e-08	1.74812e-07	0	1.19915e-07	0	8.58679e-08	5.92591e-08	4.90101e-08	0	0	0	0	1.51968e-06	2.73385e-07	0	1.32731e-07	1.20536e-07	Phosphoribosylformylglycinamidine (FGAM) synthase, PurS component	F
COG1834	0	0	1.15992e-06	4.47834e-08	2.06665e-08	1.2266e-07	0	3.89029e-08	0	8.91387e-07	0	2.30686e-07	0	8.75507e-07	1.94224e-08	0	1.19027e-07	2.24423e-08	1.40307e-07	9.23338e-08	0	0	0	1.85881e-08	2.60168e-05	2.47966e-06	0	3.04021e-06	4.69465e-07	1.66359e-06	5.65154e-07	0	3.12754e-06	2.55513e-06	1.22445e-06	0	0	0	0	N-Dimethylarginine dimethylaminohydrolase	E
COG1837	0.000117716	1.68057e-05	6.71695e-05	1.68224e-05	4.81478e-05	6.89465e-05	8.02368e-05	0.000141827	1.39272e-05	9.07713e-05	3.72054e-05	0.00011133	2.00052e-05	0.000116612	9.09458e-05	8.03726e-05	9.31785e-05	8.13444e-05	9.08724e-05	0.000156035	0.000127736	0.000124533	0.00010006	0.000116357	0.000115374	0.000140416	6.61975e-05	0.000142064	0.00018639	0.000106978	5.06667e-05	6.58278e-05	0.000143513	4.34141e-05	0.000135738	6.12431e-05	0.000123908	0.000113377	0.00011526	Predicted RNA-binding protein (contains KH domain)	R
COG1838	0.000183773	2.40347e-05	0.000109472	4.40465e-05	9.57958e-05	0.000100358	0.000125695	0.000169133	5.59185e-05	0.000143428	9.80718e-05	0.000166077	5.99242e-05	0.000147512	0.00012649	0.000126526	0.000126091	0.000106994	0.000132938	0.000128066	0.000128489	0.000101775	0.00020239	0.000104976	0.000151319	0.000231807	7.12948e-05	0.000245241	0.000442262	0.00013638	8.54835e-05	0.00012385	0.000248961	8.3246e-05	0.00021574	8.1375e-05	9.74967e-05	0.000250498	0.000258381	Tartrate dehydratase beta subunit/Fumarate hydratase class I, C-terminal domain	C
COG1843	9.45597e-05	1.10623e-05	4.1925e-05	1.49312e-05	8.22758e-06	2.10394e-05	1.69106e-05	2.84785e-05	9.72687e-06	4.2453e-05	4.37893e-06	5.07244e-05	1.00679e-05	3.91985e-05	3.09212e-05	1.73355e-05	2.05228e-05	3.23797e-05	3.2278e-05	1.28568e-05	4.199e-05	1.1675e-05	2.96375e-05	1.95149e-05	3.44167e-05	4.21573e-05	1.05248e-05	4.7508e-05	0.000136579	4.40541e-05	2.16102e-05	4.25976e-05	4.84183e-05	1.17733e-05	2.68516e-05	1.01298e-05	1.25413e-05	7.0031e-05	7.13667e-05	Flagellar hook capping protein	N
COG1849	5.39329e-08	0	9.57884e-05	0	0	0	0	0	0	1.11846e-07	0	0	0	3.72901e-05	0	8.52465e-08	0	0	0	0	0	0	1.84462e-07	0	8.18023e-07	0	0	8.18893e-08	5.13446e-07	1.27526e-07	0.000341327	0	8.56674e-08	0	2.12263e-07	0	0	0	0	Uncharacterized protein conserved in archaea	S
COG1850	0.000215957	0.000149083	0.000199537	0.000189419	0.000213347	0.00018745	0.000251143	0.00024847	0.000151107	0.000236608	0.000187056	0.000193689	0.000211108	0.000205872	0.000185818	0.000248955	0.000190997	0.000182504	0.000187544	0.000235745	0.000234073	0.000209902	0.000216943	0.000207913	0.000207668	0.000191565	0.000257093	0.000210347	0.000181666	0.000219116	0.000236111	0.000229823	0.000209723	0.000176467	0.000336224	0.000206955	0.00020811	0.000216792	0.000224948	Ribulose 1,5-bisphosphate carboxylase, large subunit	G
COG1854	0.000210895	6.77531e-05	0.000230605	0.000176862	0.000235997	0.000170898	0.000196271	0.000168221	2.04293e-05	0.000224571	0.000185067	0.000205154	0.000155054	0.000186098	0.000172721	0.000193641	0.000144904	0.000165054	0.000172076	0.000117444	0.000182947	0.000160269	0.000228488	0.00013178	0.000159384	0.000187706	0.000218998	0.000232651	0.000214949	0.000193702	0.000281678	0.000231645	0.000231559	0.000159603	0.000186068	0.00011622	0.000158806	0.000218514	0.000205206	LuxS protein involved in autoinducer AI2 synthesis	T
COG1861	4.0438e-05	5.96787e-08	0.000129689	6.41608e-05	0.000144552	9.53112e-05	3.03506e-05	6.93923e-05	8.83209e-05	6.37435e-05	0.00010102	5.07775e-05	4.32331e-05	0.000103982	7.98198e-05	2.92074e-05	7.95094e-05	8.80649e-05	7.97749e-05	6.85464e-05	7.08336e-05	9.23615e-05	2.25979e-05	6.65578e-05	9.03071e-05	3.67176e-05	0.000171845	2.56333e-05	1.26311e-05	4.50662e-05	0.000195856	9.44534e-05	2.47648e-05	9.12064e-05	0.000167803	0.000140105	9.03047e-05	6.0206e-05	7.12855e-05	Spore coat polysaccharide biosynthesis protein F, CMP-KDO synthetase homolog	M
COG1866	0.000543173	0.000453973	0.000382478	0.000477826	0.000653588	0.00058735	0.000518391	0.000503618	0.000394424	0.000505937	0.000530974	0.000573517	0.000518503	0.000413586	0.000576671	0.000518027	0.000558839	0.000564122	0.000561652	0.000484245	0.000555378	0.000538365	0.000554001	0.000511271	0.000501969	0.000492851	0.000417634	0.00058918	0.000515282	0.000497604	0.00043182	0.000459046	0.000594361	0.000535212	0.000458444	0.000532661	0.000534457	0.000583903	0.000570241	Phosphoenolpyruvate carboxykinase (ATP)	C
COG1868	8.63145e-05	1.07937e-05	3.99825e-05	1.76474e-05	4.22885e-05	1.99522e-05	2.2412e-05	3.82846e-05	1.44192e-05	4.05152e-05	1.42327e-05	5.07022e-05	1.16637e-05	3.16004e-05	2.97895e-05	2.224e-05	2.16435e-05	3.32095e-05	3.2269e-05	2.01197e-05	4.49051e-05	1.56722e-05	3.33665e-05	1.90299e-05	3.62133e-05	4.94241e-05	9.15047e-06	5.01821e-05	0.000134622	4.58828e-05	2.32653e-05	3.97318e-05	4.94201e-05	2.64281e-05	3.22603e-05	1.36331e-05	1.48938e-05	8.50359e-05	7.48189e-05	Flagellar motor switch protein	N
COG1869	1.68664e-05	2.70972e-05	1.73009e-05	3.1774e-05	4.32624e-05	1.5498e-05	5.09064e-05	1.99761e-05	3.73958e-05	1.79224e-05	5.15206e-05	2.42401e-05	6.1201e-05	2.95933e-05	1.61233e-05	5.19733e-05	1.97236e-05	1.41196e-05	1.94736e-05	2.22147e-05	1.8398e-05	3.68244e-05	1.45357e-05	3.14987e-05	3.23301e-05	1.57983e-05	3.38249e-05	2.85824e-05	2.15694e-05	3.54358e-05	2.07994e-05	1.72848e-05	2.85074e-05	1.65845e-05	0.000310219	3.77322e-05	3.70106e-05	1.8699e-05	3.27413e-05	ABC-type ribose transport system, auxiliary component	G
COG1871	8.60332e-05	1.01407e-05	3.5281e-05	1.53483e-06	2.23793e-05	2.11651e-05	1.35727e-05	2.64906e-05	6.90964e-06	4.14504e-05	6.3004e-06	4.45411e-05	3.80452e-06	3.55232e-05	2.49512e-05	1.45108e-05	1.91249e-05	3.11237e-05	3.00475e-05	1.24089e-05	3.67445e-05	9.74186e-06	2.75384e-05	1.6733e-05	3.24134e-05	4.48508e-05	9.98441e-06	3.85489e-05	0.000154015	4.60818e-05	1.87804e-05	4.12015e-05	3.82897e-05	9.10313e-06	1.5085e-05	8.66598e-06	1.02416e-05	7.41256e-05	6.38477e-05	Chemotaxis protein; stimulates methylation of MCP proteins	NT
COG1875	0.000272036	0.000271848	0.000273686	0.000262988	0.00033881	0.000304498	0.000267757	0.000273132	0.000323018	0.000294798	0.000320471	0.00029829	0.000276618	0.000296427	0.000298162	0.000269391	0.000289852	0.00029642	0.000298904	0.000258505	0.000315284	0.000331509	0.000259352	0.000261682	0.00028031	0.000313579	0.000329978	0.00022612	0.000262111	0.000280653	0.000316054	0.000285291	0.000230412	0.0004697	0.000287413	0.000342898	0.000335462	0.000265834	0.000256579	Predicted ATPase related to phosphate starvation-inducible protein PhoH	T
COG1876	0.000408035	0.000354566	0.000212819	0.000315699	0.00038766	0.000519366	0.000290819	0.000685503	0.00041522	0.000574402	0.000484749	0.000456888	0.000399146	0.000401283	0.000485988	0.000289779	0.000561	0.000457181	0.000465058	0.000742938	0.00048908	0.000545367	0.000407759	0.00055627	0.000514571	0.000462935	0.000259652	0.000562984	0.000251644	0.000607119	0.000142884	0.00056568	0.000563481	0.000408942	0.000241411	0.000422202	0.000546641	0.000339598	0.000314377	D-alanyl-D-alanine carboxypeptidase	M
COG1877	5.31086e-05	0.000124449	3.68286e-06	6.65706e-05	5.42089e-05	9.63573e-05	7.9736e-05	4.65502e-05	0.000117282	2.54871e-05	7.96305e-05	5.79076e-05	0.000143834	1.32978e-05	8.56529e-05	8.00584e-05	8.20748e-05	9.42425e-05	8.59419e-05	4.71457e-05	3.63612e-05	7.12946e-05	4.36675e-05	5.18623e-05	5.26258e-05	2.61408e-05	1.35381e-05	8.4422e-06	1.02087e-05	3.47045e-05	6.90717e-06	2.61022e-05	8.79368e-06	7.87917e-05	6.49432e-06	8.48234e-05	7.07356e-05	4.62557e-05	4.40397e-05	Trehalose-6-phosphatase	G
COG1879	0.00100727	0.000670304	0.000673069	0.000638555	0.000965347	0.000698756	0.00105292	0.000658926	0.000742777	0.00071328	0.000747494	0.000927878	0.000758016	0.000797005	0.000807018	0.00105838	0.000748108	0.00084186	0.000866848	0.000540109	0.000796694	0.000741037	0.000868798	0.000634091	0.000792526	0.000993409	0.000483103	0.00102673	0.0015962	0.00077144	0.000563555	0.000597039	0.00102217	0.000602685	0.00168295	0.000677611	0.000748795	0.000997821	0.00111526	ABC-type sugar transport system, periplasmic component	G
COG1881	1.08476e-05	2.01319e-05	5.15706e-06	3.45819e-05	2.79581e-05	1.48936e-05	4.57125e-05	6.58183e-06	2.23736e-05	1.17817e-05	1.65231e-05	2.01266e-05	2.06336e-05	8.51847e-06	1.45081e-05	4.76173e-05	1.03734e-05	1.22878e-05	1.56878e-05	1.43607e-05	2.53175e-05	1.72069e-05	2.91985e-05	9.02436e-06	6.93727e-06	1.01953e-05	1.10787e-05	2.27452e-05	3.32636e-06	1.81672e-05	1.31005e-05	9.46767e-06	2.27476e-05	9.80284e-06	5.38949e-05	8.79852e-06	1.72443e-05	7.8037e-06	5.97587e-06	Phospholipid-binding protein	R
COG1883	0.000462227	0.000437568	0.000289797	0.000358718	0.000513422	0.000542572	0.000359128	0.000390211	0.000431576	0.000482458	0.0004078	0.000403737	0.00038269	0.000436293	0.000499304	0.00035706	0.000473726	0.000519517	0.000489419	0.000370802	0.000390007	0.000408906	0.000420299	0.00043919	0.00063957	0.000376593	0.000496002	0.000376443	0.000311913	0.000513452	0.000352774	0.000471559	0.000367749	0.000445341	0.000318626	0.000409418	0.000408936	0.000364653	0.000346228	Na+-transporting methylmalonyl-CoA/oxaloacetate decarboxylase, beta subunit	C
COG1886	2.01381e-07	0	1.53451e-06	3.77926e-05	4.65767e-07	2.30663e-07	7.26444e-06	3.50206e-07	1.89771e-05	9.13077e-07	4.32253e-06	7.58453e-07	1.81158e-05	2.67252e-06	7.03309e-07	6.89113e-06	8.77719e-07	7.27509e-07	3.44363e-07	4.61701e-06	5.5556e-06	2.63465e-06	5.44523e-06	7.83127e-06	8.18802e-07	3.98698e-07	9.09498e-07	5.27579e-06	7.91886e-07	9.65894e-07	4.7077e-07	8.45218e-07	4.8636e-06	1.54111e-06	1.55775e-05	4.44985e-07	2.38943e-06	1.92364e-07	4.13926e-07	Flagellar motor switch/type III secretory pathway protein	NU
COG1892	0	3.91147e-06	3.66652e-07	0	0	4.66058e-08	2.1122e-07	7.43807e-08	0	1.63971e-08	0	7.0429e-07	1.7647e-07	1.84166e-07	1.60766e-07	2.3206e-07	1.07554e-07	2.57071e-07	1.17437e-07	8.63857e-07	3.9931e-07	1.93171e-08	1.98013e-06	1.58279e-07	1.43376e-07	1.49292e-07	0	7.67629e-06	4.85904e-07	0	7.79237e-07	0	7.73343e-06	0	4.82724e-06	0	3.23711e-08	0	4.83818e-08	Uncharacterized protein conserved in archaea	S
COG1893	0.000286481	0.000318593	0.000104714	0.000272179	0.000420444	0.000332822	0.000331646	0.00031669	0.000296673	0.000252542	0.000340521	0.000334476	0.000305237	0.000211677	0.000332891	0.000338384	0.000309524	0.000319102	0.000328611	0.00025991	0.000363451	0.000301309	0.000328993	0.000298721	0.000299068	0.000268539	0.00016315	0.000331515	0.000158883	0.000311763	0.000112872	0.000257056	0.000330423	0.000355196	0.000365197	0.000301515	0.000301041	0.000332035	0.000342228	Ketopantoate reductase	H
COG1894	3.46345e-05	0.000138718	6.68999e-05	7.16602e-05	8.44307e-05	9.54159e-05	0.000101047	0.000106738	0.000206407	9.46947e-05	0.000125021	6.81985e-05	7.48533e-05	0.000145534	0.000109941	0.000102002	0.000134527	0.000117739	0.000116695	0.000171761	0.000149238	0.000141449	6.62101e-05	0.000180622	0.00012639	0.000109793	9.3799e-05	8.19485e-05	8.0823e-05	7.29545e-05	5.92505e-05	0.000153518	8.24728e-05	9.32304e-05	0.000269221	0.000152674	0.000141113	8.60393e-05	0.000124163	NADH:ubiquinone oxidoreductase, NADH-binding (51 kD) subunit	C
COG1896	8.78792e-06	1.82894e-06	7.88397e-07	2.53475e-06	7.13144e-06	9.14053e-06	1.17121e-06	9.16193e-06	1.65667e-08	3.35749e-06	1.64052e-06	1.17538e-05	1.10163e-06	3.63942e-06	1.0608e-05	9.80089e-07	7.53316e-06	8.27484e-06	9.84323e-06	9.06858e-06	5.28495e-06	3.57017e-06	1.42333e-06	1.5444e-05	1.27683e-05	1.00085e-05	6.29146e-06	5.10616e-06	2.51015e-06	3.31151e-06	3.76045e-06	6.66214e-06	5.53687e-06	1.33078e-05	2.51911e-06	7.77226e-06	3.60129e-06	5.65104e-06	3.75197e-06	Predicted hydrolases of HD superfamily	R
COG1899	0.000652773	0.000915431	0.000825368	0.000766148	0.00104912	0.00096417	0.000819794	0.00058661	0.00103134	0.000661535	0.000722678	0.000741097	0.00101757	0.000621955	0.000896063	0.000823246	0.000836045	0.000944885	0.000857093	0.000449251	0.000591983	0.000589365	0.000786309	0.000642819	0.000700763	0.00059327	0.00098937	0.000602428	0.000480669	0.000628668	0.00116913	0.000747219	0.000607625	0.000859699	0.000454264	0.000850834	0.000591247	0.000578689	0.000548549	Deoxyhypusine synthase	O
COG1903	0.000185469	5.4639e-05	8.42739e-05	7.37985e-05	0.000161059	0.000151781	0.000143941	0.000133762	4.06514e-05	0.00012331	0.000137234	0.000159386	0.000130665	0.000122361	0.000153131	0.000145343	0.000130276	0.00016039	0.000159805	8.76355e-05	0.000152696	0.000129342	0.000124465	0.000116289	0.00017912	0.000173059	6.06217e-05	0.000155528	0.000243452	0.000124784	6.60816e-05	9.20868e-05	0.000156586	0.000152484	0.00024493	0.000108731	0.000126452	0.000232744	0.000233437	Cobalamin biosynthesis protein CbiD	H
COG1904	0.000953792	0.00044299	0.000924081	0.000624575	0.000603262	0.000593689	0.000778733	0.000689042	0.000537279	0.00063249	0.000561948	0.000655268	0.000513887	0.000828519	0.000644106	0.000780408	0.00061394	0.000647187	0.0006462	0.00053111	0.000577028	0.000615157	0.000699265	0.000566342	0.000500745	0.000736135	0.000736744	0.000949343	0.000931037	0.00064315	0.000879478	0.000560241	0.0009395	0.000445957	0.00137003	0.000498053	0.000615468	0.000844436	0.000982961	Glucuronate isomerase	G
COG1905	6.41861e-05	0.000122048	3.5894e-05	9.18901e-05	6.6149e-05	6.37623e-05	0.000142413	9.58723e-05	0.000133933	4.45039e-05	0.000111182	5.49471e-05	0.000157537	0.000106597	6.82306e-05	0.000150677	8.6225e-05	6.23445e-05	6.4422e-05	0.000142095	8.70032e-05	0.000108926	4.59066e-05	0.000149529	9.66187e-05	6.32032e-05	7.06633e-05	4.76097e-05	3.94748e-05	5.36816e-05	4.56771e-05	5.26124e-05	4.69833e-05	8.43585e-05	0.000217648	0.000124117	0.000108748	9.36311e-05	0.000118542	NADH:ubiquinone oxidoreductase 24 kD subunit	C
COG1906	1.02687e-05	7.90722e-06	1.09934e-05	1.97812e-05	4.77633e-05	7.61535e-06	2.08141e-05	4.0386e-06	7.2706e-06	3.86992e-06	7.89732e-06	3.152e-06	8.07745e-06	1.28196e-05	7.95193e-06	2.12924e-05	6.35799e-06	8.00702e-06	9.31547e-06	2.81664e-06	1.24625e-05	7.75223e-06	2.54365e-05	9.83525e-06	4.8173e-06	7.50717e-06	4.15417e-06	8.28827e-06	3.12675e-06	9.92945e-06	1.74863e-06	7.45633e-06	8.37295e-06	9.94894e-06	1.18828e-05	8.35487e-06	8.691e-06	6.96856e-06	6.28795e-06	Uncharacterized conserved protein	S
COG1908	2.28172e-06	0	8.35927e-06	1.31629e-06	2.3019e-06	1.26679e-05	7.37876e-06	1.49446e-05	2.65963e-07	4.97042e-06	3.25307e-06	1.67196e-05	3.25334e-06	2.09405e-05	1.44658e-05	7.30184e-06	2.00686e-05	1.44914e-05	1.73551e-05	1.56843e-05	1.86232e-05	1.3458e-05	8.20561e-06	1.45417e-05	1.26774e-05	1.08074e-05	8.44858e-06	1.44163e-05	1.54705e-05	7.99984e-06	5.36047e-06	4.48831e-06	1.38698e-05	6.40136e-06	1.31107e-05	2.72623e-05	1.43525e-05	1.0491e-05	1.18848e-05	Coenzyme F420-reducing hydrogenase, delta subunit	C
COG1910	0.000268842	2.43587e-05	0.000151107	4.53751e-05	8.1547e-05	0.000148671	0.000171101	0.000219449	6.53028e-05	0.000155384	0.000159938	0.000272031	5.19679e-05	0.000177396	0.000189591	0.000168434	0.000191066	0.000164828	0.00020227	0.000193938	0.000198395	0.000207201	0.000235217	0.000190369	0.00017786	0.000330252	9.88628e-05	0.000275557	0.000545628	0.000175299	9.98379e-05	0.00016349	0.000275297	9.81765e-05	9.89195e-05	0.000214611	0.000209549	0.000281689	0.000285651	Periplasmic molybdate-binding protein/domain	P
COG1911	1.56372e-05	0	5.57781e-06	2.86509e-06	5.59875e-07	5.2337e-06	1.21755e-05	1.79834e-05	0	9.11518e-06	0	7.26488e-06	0	8.55507e-06	7.15267e-06	1.23343e-05	4.94174e-06	5.55018e-06	6.90942e-06	4.47228e-06	1.51483e-05	2.31829e-06	1.98782e-05	3.90972e-06	3.90229e-06	7.50893e-06	1.49503e-06	2.08604e-05	8.53287e-06	8.9176e-06	3.15764e-06	1.35462e-05	2.09198e-05	2.09999e-06	6.09418e-06	2.92177e-06	2.33827e-06	2.04359e-05	2.07426e-05	Ribosomal protein L30E	J
COG1913	1.25247e-07	0	5.73192e-05	6.32486e-08	0	8.04721e-07	1.08113e-07	8.23044e-07	0	3.97953e-08	0	1.70455e-06	0	1.56275e-05	6.82085e-07	1.97966e-07	1.01097e-06	1.48534e-06	9.00195e-07	2.74704e-07	3.50333e-07	0	4.66809e-08	5.82705e-08	4.05517e-08	0	0.000156278	3.21603e-08	5.18924e-07	0	0.000149882	8.93776e-08	6.09618e-08	0	4.39618e-08	2.21355e-08	0	0	0	Predicted Zn-dependent proteases	R
COG1914	7.86443e-05	0.000184886	2.96567e-05	0.000153161	0.000198638	0.000148933	0.000178118	8.6156e-05	0.000178991	0.000125492	0.00017057	0.000216843	0.000172546	4.68747e-05	0.000147496	0.000179927	0.000128612	0.000156324	0.000148888	7.50081e-05	0.000147546	0.000140778	0.000152684	8.20089e-05	0.00010324	0.00011679	4.94311e-05	0.000111147	5.73277e-05	0.000121703	6.29375e-05	0.000108664	0.000110607	0.000160614	0.000304668	0.000152034	0.000141226	0.000131556	0.000145097	Mn2+ and Fe2+ transporters of the NRAMP family	P
COG1915	2.8589e-06	4.04577e-06	5.57594e-06	4.76217e-06	1.21309e-05	7.94872e-06	1.49223e-06	8.02307e-06	1.04292e-05	3.45334e-06	4.26306e-06	3.42966e-06	2.31807e-06	1.4434e-05	9.37834e-06	1.42794e-06	7.22129e-06	6.62893e-06	8.98776e-06	4.19271e-06	5.51408e-06	1.14462e-05	5.48061e-06	1.583e-05	6.58092e-06	3.82738e-06	1.27992e-05	5.01807e-06	3.28949e-06	4.47537e-06	1.83385e-06	8.00728e-06	5.2546e-06	6.93664e-06	3.10118e-06	5.79498e-06	1.07163e-05	4.61358e-06	4.30527e-06	Uncharacterized conserved protein	S
COG1921	3.15327e-05	1.42119e-05	1.66569e-05	2.46838e-05	1.64504e-05	7.57985e-06	4.14812e-05	2.1536e-05	1.43169e-05	9.07326e-06	5.92076e-05	6.34243e-05	1.44625e-05	4.10889e-05	1.15532e-05	4.08297e-05	1.19769e-05	1.03157e-05	1.22596e-05	2.18967e-05	1.74518e-05	2.80166e-05	1.90311e-05	2.80126e-05	3.81903e-05	1.06321e-05	1.46866e-05	2.48277e-05	1.5913e-05	2.52006e-05	2.40488e-05	1.25964e-05	2.34174e-05	1.08972e-05	4.88675e-05	2.36864e-05	2.75242e-05	9.3212e-06	1.09854e-05	Selenocysteine synthase [seryl-tRNASer selenium transferase]	E
COG1925	1.86987e-05	5.80482e-06	7.59279e-06	2.7732e-05	1.0863e-05	1.51991e-05	3.09538e-05	1.35149e-05	1.13862e-05	1.94491e-05	2.29123e-05	4.40697e-05	1.41761e-05	1.52733e-05	2.02562e-05	3.19219e-05	1.75649e-05	1.82357e-05	2.14791e-05	1.59172e-05	1.45147e-05	3.35701e-05	2.0637e-05	1.83262e-05	3.55168e-05	2.322e-05	2.02832e-05	4.31533e-05	3.71145e-05	2.85936e-05	1.54816e-05	1.47502e-05	4.15154e-05	1.9852e-05	2.62773e-05	1.38886e-05	3.39736e-05	2.45766e-05	2.80982e-05	Phosphotransferase system, HPr-related proteins	G
COG1932	0.000251184	0.000158553	0.000260384	0.00018143	0.00022576	0.000280365	0.000229294	0.000266617	0.000199957	0.000303522	0.000215166	0.000296636	0.000172257	0.000297472	0.000278266	0.000228707	0.000278864	0.000278646	0.000285451	0.000266694	0.000259854	0.000283521	0.000270941	0.000255576	0.000290475	0.00027496	0.000277555	0.000305475	0.000282895	0.000308886	0.000262127	0.000296175	0.000299848	0.0002256	0.00034626	0.000246765	0.000285676	0.000272607	0.000286075	Phosphoserine aminotransferase	HE
COG1934	6.54489e-06	0	6.58372e-06	1.78856e-05	7.80693e-06	3.54586e-06	1.71229e-05	5.42653e-07	1.2201e-05	2.65581e-06	7.59269e-06	2.03273e-05	1.46923e-05	4.85447e-06	3.42221e-06	1.65666e-05	2.31626e-06	4.09633e-06	3.96101e-06	3.0271e-06	1.07769e-05	5.12089e-06	9.3086e-06	1.13926e-05	1.6727e-06	3.44458e-06	3.1187e-06	2.26947e-06	1.29057e-06	3.15595e-06	5.22978e-06	3.92833e-06	2.18524e-06	3.78079e-06	1.22147e-05	1.73001e-07	5.39287e-06	1.95189e-06	1.40326e-06	Uncharacterized protein conserved in bacteria	S
[truncated: 1,536 more rows]

## Sheet: tab7
KO	Count	MTF1	MTF2	MTF3	MTF4	MTF5	MTF6	MTF7	MTF8	MTF9	MTF10	MTF11	MTF12	MTF13	MTF14	MTF16	MTF17	MTF18	MTF19	MTF20	MTF21	MTF22	MTF23	MTF24	MTF25	MTF26	MTF27	MTF28	MTF29	MTF30	MTF31	MTF32	MTF33	MTF34	MTF35	MTF36	MTF37	MTF38	MTF39	MTF40	功能	酶号
[truncated: 5,592 more rows]

[truncated: 5 more sheets: tab8, tab9, tab10, tab11, tab12]
